# Supplementary material for: 1-Benzoyl-3-(pyridin-2-yl)-1H-pyrazole
Source: Acta Crystallogr Sect E Struct Rep Online. 2011 Aug 27;67(Pt 9):o2445. doi: 10.1107/S1600536811033368 (PMC3200672; doi:10.1107/S1600536811033368)
Supplement: Supplementary file 1 [file e-67-o2445-sup1.cif]

##############################################################################
#                                                                            #
# This CIF contains the data in a paper accepted for publication in          #
# Acta Crystallographica Section E. It conforms to the requirements of       #
# Notes for Authors for Acta Crystallographica Section E, and has been       #
# peer reviewed under the auspices of the IUCr Commission on Journals.       #
#                                                                            #
# Full details of the Crystallographic Information File format               #
# are given in the paper "The Crystallographic Information File (CIF):       #
# a New Standard Archive File for Crystallography" by S. R. Hall, F. H.      #
# Allen and I. D. Brown [Acta Cryst. (1991), A47, 655-685].                  #
#                                                                            #
# The current version of the core CIF dictionary is obtainable from          #
# ftp://ftp.iucr.org/pub/cif_core.dic.                                       #
#                                                                            #
# Software is freely available for graphical display of the structure(s)     #
# in this CIF. For information consult the CIF software page                 #
# http://www.iucr.org/resources/cif/software.                                #
#                                                                            #
# This file may be used for bona fide research purposes within the           #
# scientific community so long as proper attribution is given to the journal # 
# article from which it was obtained.                                        #
#                                                                            #
##############################################################################
data_I
_audit_creation_method     SHELXL-97
_chemical_name_systematic
;
1-Benzoyl-3-(pyridin-2-yl)-1<i>H</i>-pyrazole
;
_chemical_name_common     ?
_chemical_formula_moiety     'C15 H11 N3 O'
_chemical_formula_sum     'C15 H11 N3 O'
_chemical_formula_iupac     'C15 H11 N3 O'
_chemical_formula_weight     249.27
_chemical_melting_point     ?
_symmetry_cell_setting     monoclinic
_symmetry_space_group_name_H-M     'P 21/n'
_symmetry_space_group_name_Hall     '-P 2yn'
loop_
    _symmetry_equiv_pos_as_xyz
    'x, y, z'
    '-x+1/2, y+1/2, -z+1/2'
    '-x, -y, -z'
    'x-1/2, -y-1/2, z-1/2'
_cell_length_a     10.6325(11)
_cell_length_b     5.7775(6)
_cell_length_c     19.572(2)
_cell_angle_alpha     90.00
_cell_angle_beta     98.426(6)
_cell_angle_gamma     90.00
_cell_volume     1189.3(2)
_cell_formula_units_Z     4
_cell_measurement_reflns_used     7032
_cell_measurement_theta_min     4.670
_cell_measurement_theta_max     54.993
_cell_measurement_temperature     296(2)
_exptl_crystal_description     block
_exptl_crystal_colour     colourless
_exptl_crystal_size_max     0.20
_exptl_crystal_size_mid     0.15
_exptl_crystal_size_min     0.10
_exptl_crystal_density_diffrn     1.392
_exptl_crystal_density_meas     ?
_exptl_crystal_density_method     'not measured'
_exptl_crystal_F_000     520
_exptl_absorpt_coefficient_mu     0.091
_exptl_absorpt_correction_type     multi-scan
_exptl_absorpt_process_details     '(SADABS; Bruker, 2000)'
_exptl_absorpt_correction_T_min     0.9820
_exptl_absorpt_correction_T_max     0.9910
_exptl_special_details     ?
_diffrn_ambient_temperature     296(2)
_diffrn_radiation_type     MoK\a
_diffrn_radiation_wavelength     0.71073
_diffrn_radiation_source     'fine-focus sealed tube'
_diffrn_radiation_monochromator     graphite
_diffrn_measurement_device_type     'Bruker SMART APEX CCD'
_diffrn_measurement_method     \w
_diffrn_detector_area_resol_mean     ?
_diffrn_reflns_number     10450
_diffrn_reflns_av_R_equivalents     0.0226
_diffrn_reflns_av_sigmaI/netI     0.0185
_diffrn_reflns_theta_min     2.10
_diffrn_reflns_theta_max     27.50
_diffrn_reflns_theta_full     27.50
_diffrn_measured_fraction_theta_max     0.998
_diffrn_measured_fraction_theta_full     0.998
_diffrn_reflns_limit_h_min     -13
_diffrn_reflns_limit_h_max     13
_diffrn_reflns_limit_k_min     -7
_diffrn_reflns_limit_k_max     7
_diffrn_reflns_limit_l_min     -25
_diffrn_reflns_limit_l_max     25
_refine_special_details
;
Refinement of <i>F</i>^2^ against ALL reflections. The weighted <i>R</i>-factor
<i>wR</i> and goodness of fit <i>S</i> are based on <i>F</i>^2^, conventional
<i>R</i>-factors <i>R</i> are based on <i>F</i>, with <i>F</i> set to zero for
negative <i>F</i>^2^. The threshold expression of <i>F</i>^2^ >
\s(<i>F</i>^2^) is used only for calculating <i>R</i>-factors(gt) <i>etc</i>.
and is not relevant to the choice of reflections for refinement.
<i>R</i>-factors based on <i>F</i>^2^ are statistically about twice as large
as those based on <i>F</i>, and <i>R</i>- factors based on ALL data will be
even larger.
;
_reflns_number_total     2735
_reflns_number_gt     2532
_reflns_threshold_expression     I>2\s(I)
_refine_ls_structure_factor_coef     Fsqd
_refine_ls_matrix_type     full
_refine_ls_R_factor_all     0.0370
_refine_ls_R_factor_gt     0.0345
_refine_ls_wR_factor_gt     0.0947
_refine_ls_wR_factor_ref     0.0972
_refine_ls_goodness_of_fit_ref     0.999
_refine_ls_restrained_S_all     0.999
_refine_ls_number_reflns     2735
_refine_ls_number_parameters     173
_refine_ls_number_restraints     0
_refine_ls_hydrogen_treatment     constr
_refine_ls_weighting_scheme     calc
_refine_ls_weighting_details
         'calc w=1/[\s^2^(Fo^2^)+(0.0577P)^2^+0.4300P] where P=(Fo^2^+2Fc^2^)/3'
_atom_sites_solution_hydrogens     geom
_atom_sites_solution_primary     direct
_atom_sites_solution_secondary     difmap
_refine_ls_shift/su_max     0.000
_refine_ls_shift/su_mean     0.000
_refine_diff_density_max     0.351
_refine_diff_density_min     -0.217
_refine_ls_extinction_method     'SHELXL97 (Sheldrick, 2008)'
_refine_ls_extinction_coef     0.025(3)
_refine_ls_extinction_expression
                                  'Fc^*^=kFc[1+0.001xFc^2^\l^3^/sin(2\q)]^-1/4^'
loop_
    _atom_type_symbol
    _atom_type_description
    _atom_type_scat_dispersion_real
    _atom_type_scat_dispersion_imag
    _atom_type_scat_source
    'C' 'C' 0.0033 0.0016
                         'International Tables Vol C Tables 4.2.6.8 and 6.1.1.4'
    'H' 'H' 0.0000 0.0000
                         'International Tables Vol C Tables 4.2.6.8 and 6.1.1.4'
    'N' 'N' 0.0061 0.0033
                         'International Tables Vol C Tables 4.2.6.8 and 6.1.1.4'
    'O' 'O' 0.0106 0.0060
                         'International Tables Vol C Tables 4.2.6.8 and 6.1.1.4'
_computing_data_collection     'SMART (Bruker, 2000)'
_computing_cell_refinement     'SAINT (Bruker, 2000)'
_computing_data_reduction     'SAINT (Bruker, 2000)'
_computing_structure_solution     'SHELXS97 (Sheldrick, 2008)'
_computing_structure_refinement     'SHELXL97 (Sheldrick, 2008)'
_computing_molecular_graphics     'SHELXTL (Sheldrick, 2008)'
_computing_publication_material
;
SHELXTL (Sheldrick, 2008), PARST (Nardelli, 1995) and PLATON
(Spek, 2009)
;
loop_
    _atom_site_type_symbol
    _atom_site_label
    _atom_site_fract_x
    _atom_site_fract_y
    _atom_site_fract_z
    _atom_site_U_iso_or_equiv
    _atom_site_adp_type
    _atom_site_calc_flag
    _atom_site_refinement_flags
    _atom_site_occupancy
    _atom_site_symmetry_multiplicity
    _atom_site_disorder_assembly
    _atom_site_disorder_group
    O O1 0.13720(7) 1.43117(13) 0.06519(4) 0.02310(19) Uani d . 1 1 . .
    N N1 0.16990(8) 1.10288(14) 0.00732(4) 0.01636(19) Uani d . 1 1 . .
    N N2 0.24411(8) 0.91307(15) -0.00018(4) 0.01622(19) Uani d . 1 1 . .
    N N3 0.22475(8) 0.59436(16) -0.15957(4) 0.0200(2) Uani d . 1 1 . .
    C C4 0.43069(10) 1.04513(19) 0.25014(5) 0.0206(2) Uani d . 1 1 . .
    H H4 0.4799 1.0072 0.2919 0.025 Uiso calc R 1 1 . .
    C C3 0.34100(10) 0.88896(18) 0.21845(5) 0.0187(2) Uani d . 1 1 . .
    H H3 0.3304 0.7468 0.2392 0.022 Uiso calc R 1 1 . .
    C C2 0.26702(9) 0.94408(18) 0.15592(5) 0.0172(2) Uani d . 1 1 . .
    H H2 0.2096 0.8371 0.1338 0.021 Uiso calc R 1 1 . .
    C C1 0.27989(9) 1.16160(17) 0.12676(5) 0.0162(2) Uani d . 1 1 . .
    C C7 0.19083(9) 1.24595(17) 0.06590(5) 0.0169(2) Uani d . 1 1 . .
    C C10 0.20214(9) 0.83729(17) -0.06333(5) 0.0158(2) Uani d . 1 1 . .
    C C11 0.26054(9) 0.63418(17) -0.09172(5) 0.0163(2) Uani d . 1 1 . .
    C C15 0.27577(11) 0.4098(2) -0.18654(5) 0.0231(2) Uani d . 1 1 . .
    H H15 0.2519 0.3799 -0.2333 0.028 Uiso calc R 1 1 . .
    C C14 0.36167(10) 0.26093(19) -0.14932(6) 0.0231(2) Uani d . 1 1 . .
    H H14 0.3938 0.1344 -0.1705 0.028 Uiso calc R 1 1 . .
    C C5 0.44676(10) 1.25791(19) 0.21942(5) 0.0209(2) Uani d . 1 1 . .
    H H5 0.5091 1.3597 0.2397 0.025 Uiso calc R 1 1 . .
    C C6 0.36981(10) 1.31859(18) 0.15852(5) 0.0189(2) Uani d . 1 1 . .
    H H6 0.3781 1.4634 0.1389 0.023 Uiso calc R 1 1 . .
    C C13 0.39894(10) 0.30481(19) -0.07940(6) 0.0216(2) Uani d . 1 1 . .
    H H13 0.4570 0.2089 -0.0529 0.026 Uiso calc R 1 1 . .
    C C12 0.34759(9) 0.49456(18) -0.05019(5) 0.0186(2) Uani d . 1 1 . .
    H H12 0.3708 0.5284 -0.0036 0.022 Uiso calc R 1 1 . .
    C C9 0.10122(9) 0.97734(18) -0.09703(5) 0.0187(2) Uani d . 1 1 . .
    H H9 0.0569 0.9577 -0.1413 0.022 Uiso calc R 1 1 . .
    C C8 0.08350(9) 1.14563(18) -0.05088(5) 0.0185(2) Uani d . 1 1 . .
    H H8 0.0247 1.2657 -0.0573 0.022 Uiso calc R 1 1 . .
loop_
    _atom_site_aniso_label
    _atom_site_aniso_U_11
    _atom_site_aniso_U_22
    _atom_site_aniso_U_33
    _atom_site_aniso_U_12
    _atom_site_aniso_U_13
    _atom_site_aniso_U_23
    O1 0.0271(4) 0.0165(4) 0.0252(4) 0.0037(3) 0.0025(3) -0.0009(3)
    N1 0.0175(4) 0.0150(4) 0.0165(4) 0.0007(3) 0.0020(3) 0.0007(3)
    N2 0.0181(4) 0.0141(4) 0.0167(4) 0.0002(3) 0.0031(3) -0.0001(3)
    N3 0.0232(4) 0.0211(5) 0.0159(4) -0.0032(3) 0.0029(3) -0.0016(3)
    C4 0.0183(5) 0.0258(5) 0.0175(5) 0.0038(4) 0.0021(4) -0.0022(4)
    C3 0.0211(5) 0.0173(5) 0.0184(5) 0.0032(4) 0.0055(4) 0.0011(4)
    C2 0.0183(5) 0.0155(5) 0.0181(5) -0.0010(4) 0.0039(4) -0.0024(4)
    C1 0.0181(4) 0.0162(5) 0.0150(4) 0.0003(4) 0.0047(3) -0.0022(4)
    C7 0.0187(5) 0.0151(5) 0.0177(4) -0.0018(4) 0.0050(4) -0.0003(4)
    C10 0.0167(4) 0.0161(5) 0.0148(4) -0.0027(4) 0.0025(3) 0.0014(4)
    C11 0.0162(4) 0.0168(5) 0.0162(4) -0.0035(4) 0.0035(3) -0.0005(4)
    C15 0.0265(5) 0.0248(5) 0.0189(5) -0.0055(4) 0.0066(4) -0.0049(4)
    C14 0.0217(5) 0.0205(5) 0.0290(5) -0.0035(4) 0.0105(4) -0.0065(4)
    C5 0.0181(5) 0.0233(5) 0.0216(5) -0.0034(4) 0.0038(4) -0.0062(4)
    C6 0.0218(5) 0.0161(5) 0.0198(5) -0.0024(4) 0.0066(4) -0.0022(4)
    C13 0.0170(5) 0.0200(5) 0.0281(5) -0.0009(4) 0.0039(4) 0.0006(4)
    C12 0.0179(4) 0.0198(5) 0.0178(5) -0.0027(4) 0.0020(3) -0.0006(4)
    C9 0.0179(5) 0.0209(5) 0.0168(4) -0.0008(4) 0.0010(4) 0.0019(4)
    C8 0.0169(4) 0.0190(5) 0.0192(5) 0.0000(4) 0.0010(4) 0.0033(4)
_geom_special_details
;
All e.s.d.'s (except the e.s.d. in the dihedral angle between two l.s. planes)
are estimated using the full covariance matrix. The cell e.s.d.'s are taken
into account individually in the estimation of e.s.d.'s in distances, angles
and torsion angles; correlations between e.s.d.'s in cell parameters are only
used when they are defined by crystal symmetry. An approximate (isotropic)
treatment of cell e.s.d.'s is used for estimating e.s.d.'s involving l.s.
planes.
;
loop_
    _geom_bond_atom_site_label_1
    _geom_bond_atom_site_label_2
    _geom_bond_site_symmetry_2
    _geom_bond_distance
    _geom_bond_publ_flag
    O1 C7 . 1.2116(12) ?
    N1 N2 . 1.3713(12) ?
    N1 C8 . 1.3768(12) ?
    N1 C7 . 1.4045(13) ?
    N2 C10 . 1.3255(12) ?
    N3 C15 . 1.3393(14) ?
    N3 C11 . 1.3465(12) ?
    C4 C5 . 1.3900(15) ?
    C4 C3 . 1.3910(15) ?
    C4 H4 . 0.9300 ?
    C3 C2 . 1.3913(14) ?
    C3 H3 . 0.9300 ?
    C2 C1 . 1.3952(14) ?
    C2 H2 . 0.9300 ?
    C1 C6 . 1.3961(14) ?
    C1 C7 . 1.4908(13) ?
    C10 C9 . 1.4260(14) ?
    C10 C11 . 1.4740(14) ?
    C11 C12 . 1.3955(14) ?
    C15 C14 . 1.3819(16) ?
    C15 H15 . 0.9300 ?
    C14 C13 . 1.3910(15) ?
    C14 H14 . 0.9300 ?
    C5 C6 . 1.3883(14) ?
    C5 H5 . 0.9300 ?
    C6 H6 . 0.9300 ?
    C13 C12 . 1.3850(15) ?
    C13 H13 . 0.9300 ?
    C12 H12 . 0.9300 ?
    C9 C8 . 1.3589(15) ?
    C9 H9 . 0.9300 ?
    C8 H8 . 0.9300 ?
loop_
    _geom_angle_atom_site_label_1
    _geom_angle_atom_site_label_2
    _geom_angle_atom_site_label_3
    _geom_angle_site_symmetry_1
    _geom_angle_site_symmetry_3
    _geom_angle
    _geom_angle_publ_flag
    N2 N1 C8 . . 112.31(8) ?
    N2 N1 C7 . . 122.22(8) ?
    C8 N1 C7 . . 125.20(9) ?
    C10 N2 N1 . . 104.10(8) ?
    C15 N3 C11 . . 116.90(9) ?
    C5 C4 C3 . . 120.04(9) ?
    C5 C4 H4 . . 120.0 ?
    C3 C4 H4 . . 120.0 ?
    C4 C3 C2 . . 120.40(10) ?
    C4 C3 H3 . . 119.8 ?
    C2 C3 H3 . . 119.8 ?
    C3 C2 C1 . . 119.29(9) ?
    C3 C2 H2 . . 120.4 ?
    C1 C2 H2 . . 120.4 ?
    C2 C1 C6 . . 120.32(9) ?
    C2 C1 C7 . . 122.17(9) ?
    C6 C1 C7 . . 117.18(9) ?
    O1 C7 N1 . . 119.50(9) ?
    O1 C7 C1 . . 122.72(9) ?
    N1 C7 C1 . . 117.77(9) ?
    N2 C10 C9 . . 111.81(9) ?
    N2 C10 C11 . . 120.77(9) ?
    C9 C10 C11 . . 127.41(9) ?
    N3 C11 C12 . . 122.90(9) ?
    N3 C11 C10 . . 115.72(9) ?
    C12 C11 C10 . . 121.39(9) ?
    N3 C15 C14 . . 124.21(10) ?
    N3 C15 H15 . . 117.9 ?
    C14 C15 H15 . . 117.9 ?
    C15 C14 C13 . . 118.44(10) ?
    C15 C14 H14 . . 120.8 ?
    C13 C14 H14 . . 120.8 ?
    C6 C5 C4 . . 120.02(10) ?
    C6 C5 H5 . . 120.0 ?
    C4 C5 H5 . . 120.0 ?
    C5 C6 C1 . . 119.82(10) ?
    C5 C6 H6 . . 120.1 ?
    C1 C6 H6 . . 120.1 ?
    C12 C13 C14 . . 118.53(10) ?
    C12 C13 H13 . . 120.7 ?
    C14 C13 H13 . . 120.7 ?
    C13 C12 C11 . . 119.02(9) ?
    C13 C12 H12 . . 120.5 ?
    C11 C12 H12 . . 120.5 ?
    C8 C9 C10 . . 105.47(9) ?
    C8 C9 H9 . . 127.3 ?
    C10 C9 H9 . . 127.3 ?
    C9 C8 N1 . . 106.31(9) ?
    C9 C8 H8 . . 126.8 ?
    N1 C8 H8 . . 126.8 ?
loop_
    _geom_hbond_atom_site_label_D
    _geom_hbond_atom_site_label_H
    _geom_hbond_atom_site_label_A
    _geom_hbond_site_symmetry_D
    _geom_hbond_site_symmetry_H
    _geom_hbond_site_symmetry_A
    _geom_hbond_distance_DH
    _geom_hbond_distance_HA
    _geom_hbond_distance_DA
    _geom_hbond_angle_DHA
    _geom_hbond_publ_flag
    C8 H8 O1 . . 3_585 0.93 2.44 3.3720(13) 175 yes
_iucr_refine_instructions_details
;
TITL imw1651p21n in P2(1)/n
CELL 0.71073 10.6325 5.7775 19.5723 90 98.426 90
ZERR 4 0.0011 0.0006 0.002 0 0.006 0
LATT 1
SYMM 0.5-X,0.5+Y,0.5-Z
SFAC C H N O
UNIT 60 44 12 4
L.S. 75
PLAN  5
SIZE 0.2 0.15 0.1
TEMP 23
BOND $H
fmap 2
acta
more -3
REM <HKL>I:\X-ray%20data\MBK01_INW1651\imw1651p21n.hkl</HKL>
WGHT    0.057700    0.430000
EXTI    0.024588
FVAR       0.27366
O1    4    0.137201    1.431173    0.065193    11.00000    0.02712    0.01654 =
         0.02524   -0.00090    0.00246    0.00367
N1    3    0.169901    1.102877    0.007317    11.00000    0.01746    0.01495 =
         0.01655    0.00074    0.00205    0.00071
N2    3    0.244107    0.913065   -0.000182    11.00000    0.01805    0.01409 =
         0.01669   -0.00007    0.00311    0.00017
N3    3    0.224749    0.594365   -0.159568    11.00000    0.02316    0.02108 =
         0.01586   -0.00158    0.00286   -0.00321
C4    1    0.430693    1.045129    0.250136    11.00000    0.01829    0.02579 =
         0.01748   -0.00219    0.00208    0.00382
AFIX  43
H4    2    0.479934    1.007154    0.291896    11.00000   -1.20000
AFIX   0
C3    1    0.341002    0.888956    0.218448    11.00000    0.02114    0.01733 =
         0.01839    0.00108    0.00548    0.00320
AFIX  43
H3    2    0.330423    0.746839    0.239182    11.00000   -1.20000
AFIX   0
C2    1    0.267024    0.944079    0.155919    11.00000    0.01833    0.01546 =
         0.01813   -0.00240    0.00388   -0.00100
AFIX  43
H2    2    0.209612    0.837072    0.133794    11.00000   -1.20000
AFIX   0
C1    1    0.279886    1.161605    0.126761    11.00000    0.01806    0.01621 =
         0.01503   -0.00218    0.00472    0.00031
C7    1    0.190826    1.245955    0.065900    11.00000    0.01875    0.01513 =
         0.01767   -0.00028    0.00504   -0.00184
C10   1    0.202136    0.837294   -0.063334    11.00000    0.01667    0.01609 =
         0.01483    0.00135    0.00249   -0.00271
C11   1    0.260542    0.634176   -0.091720    11.00000    0.01619    0.01682 =
         0.01624   -0.00048    0.00348   -0.00349
C15   1    0.275771    0.409809   -0.186540    11.00000    0.02647    0.02477 =
         0.01889   -0.00491    0.00656   -0.00551
AFIX  43
H15   2    0.251852    0.379922   -0.233330    11.00000   -1.20000
AFIX   0
C14   1    0.361671    0.260934   -0.149316    11.00000    0.02169    0.02048 =
         0.02903   -0.00645    0.01047   -0.00353
AFIX  43
H14   2    0.393806    0.134388   -0.170511    11.00000   -1.20000
AFIX   0
C5    1    0.446763    1.257914    0.219421    11.00000    0.01805    0.02326 =
         0.02157   -0.00622    0.00381   -0.00342
AFIX  43
H5    2    0.509086    1.359672    0.239675    11.00000   -1.20000
AFIX   0
C6    1    0.369815    1.318590    0.158519    11.00000    0.02182    0.01609 =
         0.01976   -0.00225    0.00663   -0.00237
AFIX  43
H6    2    0.378150    1.463414    0.138930    11.00000   -1.20000
AFIX   0
C13   1    0.398937    0.304811   -0.079403    11.00000    0.01700    0.01997 =
         0.02807    0.00061    0.00387   -0.00091
AFIX  43
H13   2    0.457043    0.208853   -0.052859    11.00000   -1.20000
AFIX   0
C12   1    0.347593    0.494564   -0.050195    11.00000    0.01787    0.01982 =
         0.01783   -0.00059    0.00202   -0.00265
AFIX  43
H12   2    0.370785    0.528437   -0.003600    11.00000   -1.20000
AFIX   0
C9    1    0.101220    0.977345   -0.097027    11.00000    0.01794    0.02092 =
         0.01677    0.00188    0.00100   -0.00079
AFIX  43
H9    2    0.056885    0.957662   -0.141255    11.00000   -1.20000
AFIX   0
C8    1    0.083502    1.145630   -0.050875    11.00000    0.01690    0.01899 =
         0.01915    0.00332    0.00099   -0.00003
AFIX  43
H8    2    0.024727    1.265742   -0.057315    11.00000   -1.20000
HKLF 4
REM  imw1651p21n in P2(1)/n
REM R1 =  0.0345 for   2532 Fo > 4sig(Fo)  and  0.0370 for all   2735 data
REM    173 parameters refined using      0 restraints
END
WGHT      0.0486      0.4419
REM Highest difference peak  0.351,  deepest hole -0.217,  1-sigma level  0.045
Q1    1   0.2342  0.7438 -0.0780  11.00000  0.05    0.35
Q2    1   0.2378  1.1980  0.0965  11.00000  0.05    0.32
Q3    1   0.1558  0.9079 -0.0844  11.00000  0.05    0.31
Q4    1   0.2994  0.5626 -0.0709  11.00000  0.05    0.29
Q5    1   0.3240  1.2412  0.1446  11.00000  0.05    0.29
;
data_global
_journal_date_recd_electronic     2011-08-16
_journal_date_accepted     2011-08-16
_journal_name_full     'Acta Crystallographica, Section E'
_journal_year     2011
_journal_volume     67
_journal_issue      9
_journal_page_first     o2445
_journal_page_last     o2445
_journal_paper_category     QO
_journal_coeditor_code     HB6370
_publ_contact_author_name     'Mohammad B. Kassim'
_publ_contact_author_address
;
School of Chemical Sciences & Food Technology, Faculty of Science & Technology,
Universiti Kebangsaan Malaysia, 43600 Selangor, Malaysia
Fuel Cell Institute, Universiti Kebangsaan Malaysia, 43600 Selangor, Malaysia
;
_publ_contact_author_email     'mbkassim@ukm.my'
_publ_contact_author_fax     '+60389215410'
_publ_contact_author_phone     '+60389213980'
_publ_section_title
;
1-Benzoyl-3-(pyridin-2-yl)-1<i>H</i>-pyrazole
;
loop_
    _publ_author_name
    _publ_author_footnote
    _publ_author_address
    'Shelton, Alexander H.' .
;
Department of Chemistry
University of Sheffield
Sheffield S3 7HF
England
;
    'Stephenson, Andrew' .
;
Department of Chemistry
University of Sheffield
Sheffield S3 7HF
England
;
    'Ward, Michael D.' .
;
Department of Chemistry
University of Sheffield
Sheffield S3 7HF
England
;
    'Kassim, Mohammad B.' .
;
School of Chemical Sciences & Food Technology, Faculty of Science & Technology,
Universiti Kebangsaan Malaysia, 43600 Selangor, Malaysia
Fuel Cell Institute, Universiti Kebangsaan Malaysia, 43600 Selangor, Malaysia
;
