# Supplementary material for: 1-Benzoyl-3-(pyridin-2-yl)-1H-pyrazole
Source: Acta Crystallogr Sect E Struct Rep Online. 2011 Aug 27;67(Pt 9):o2445. doi: 10.1107/S1600536811033368 (PMC3200672; doi:10.1107/S1600536811033368)
Supplement: Supplementary file 2 [file e-67-o2445-Isup2.hkl]

# 
# h,k,l, Fc-squared, Fo-squared, sigma(Fo-squared) and status flag 
# 
data_I
_shelx_title ' imw1651p21n in P2(1)/n' 
_shelx_refln_list_code          4 
_shelx_F_calc_maximum      140.71 
_exptl_crystal_F_000       520.00 
_reflns_d_resolution_high  0.7697 
 
loop_ 
 _symmetry_equiv_pos_as_xyz 
 'x, y, z' 
 '-x+1/2, y+1/2, -z+1/2' 
 '-x, -y, -z' 
 'x-1/2, -y-1/2, z-1/2' 
 
_cell_length_a    10.6325 
_cell_length_b     5.7775 
_cell_length_c    19.5723 
_cell_angle_alpha  90.000 
_cell_angle_beta   98.426 
_cell_angle_gamma  90.000 
 
_shelx_F_squared_multiplier     1.000 
 
loop_ 
 _refln_index_h 
 _refln_index_k 
 _refln_index_l 
 _refln_F_squared_calc 
 _refln_F_squared_meas 
 _refln_F_squared_sigma 
 _refln_observed_status 
   2   0   0    18738.68    17233.71    368.51 o 
   4   0   0      238.48      254.44      3.18 o 
   6   0   0      850.68      878.66      9.06 o 
   8   0   0      254.33      246.08      3.97 o 
  10   0   0      226.86      228.76      5.01 o 
  12   0   0       24.97       26.94      2.07 o 
   1   1   0      513.03      455.94     13.48 o 
   2   1   0     1038.27     1064.05     11.26 o 
   3   1   0      470.12      457.27      4.33 o 
   4   1   0      294.82      287.27      2.69 o 
   5   1   0       60.85       68.47      0.79 o 
   6   1   0       52.74       49.01      0.72 o 
   7   1   0        1.16        2.83      0.23 o 
   8   1   0      319.54      317.98      3.86 o 
   9   1   0        3.87        3.88      0.58 o 
  10   1   0      477.76      492.11      6.49 o 
  11   1   0      156.67      167.87      3.23 o 
  12   1   0       69.97       76.00      1.98 o 
  13   1   0       19.33       15.89      0.94 o 
   0   2   0      185.65      209.37      3.43 o 
   1   2   0      768.03      721.80      7.91 o 
   2   2   0      325.45      286.60      2.73 o 
   3   2   0       10.13       12.96      0.40 o 
   4   2   0        3.82        4.00      0.21 o 
   5   2   0      503.88      555.71      4.67 o 
   6   2   0       88.55       86.06      1.13 o 
   7   2   0       99.24       90.22      1.44 o 
   8   2   0      193.55      198.76      3.18 o 
   9   2   0      245.76      240.43      3.60 o 
  10   2   0      134.53      132.99      2.39 o 
  11   2   0       42.15       44.94      1.32 o 
  12   2   0      194.23      188.48      8.62 o 
  13   2   0       17.43       18.14      1.35 o 
   1   3   0      403.33      407.22      3.56 o 
   2   3   0     1117.44     1208.99     11.93 o 
   3   3   0       21.93       37.89      0.68 o 
   4   3   0        3.31        2.23      0.25 o 
   5   3   0       24.11       21.07      0.58 o 
   6   3   0      727.78      720.22      8.41 o 
   7   3   0      114.46      105.80      2.05 o 
   8   3   0      578.40      555.75      8.17 o 
   9   3   0       13.22       15.02      1.15 o 
  10   3   0        0.85        1.43      0.56 o 
  11   3   0        3.21        2.87      0.61 o 
  12   3   0       41.24       34.15      1.53 o 
   0   4   0      248.27      249.66      3.48 o 
   1   4   0      197.84      210.88      2.04 o 
   2   4   0     1204.83     1176.09     12.55 o 
   3   4   0      361.09      370.32      4.40 o 
   4   4   0      559.77      518.56     10.54 o 
   5   4   0       95.93       93.49      1.74 o 
   6   4   0       79.85       72.44      1.87 o 
   7   4   0      170.22      164.67      3.18 o 
   8   4   0       36.85       39.55      1.83 o 
   9   4   0      172.47      168.88      4.24 o 
  10   4   0        0.99        2.07      1.07 o 
  11   4   0       34.47       41.65      2.05 o 
   1   5   0      307.45      291.42      3.49 o 
   2   5   0        8.21        9.49      0.52 o 
   3   5   0      264.78      256.51      3.20 o 
   4   5   0      719.51      701.04      9.93 o 
   5   5   0      194.58      178.48      4.20 o 
   6   5   0       18.80       17.29      1.15 o 
   7   5   0      113.10       96.04      3.27 o 
   8   5   0        7.52        9.46      1.26 o 
   9   5   0       11.68       11.31      1.31 o 
  10   5   0       87.99      100.78      3.29 o 
   0   6   0      185.70      182.97      3.97 o 
   1   6   0      352.30      336.73      4.55 o 
   2   6   0      128.60      128.14      2.24 o 
   3   6   0        7.50       11.09      1.48 o 
   4   6   0       76.53       77.20      2.33 o 
   5   6   0        1.16        0.81      0.59 o 
   6   6   0       10.65        8.57      1.20 o 
   7   6   0      184.08      186.69      6.09 o 
   8   6   0        1.35        0.96      0.72 o 
   1   7   0       39.49       38.18      1.44 o 
   2   7   0      259.91      266.98      5.67 o 
   3   7   0       23.56       27.20      1.61 o 
   4   7   0       57.02       54.30      2.27 o 
 -13   0   1      253.18      251.26      5.67 o 
 -11   0   1       69.64       70.72      2.31 o 
  -9   0   1       16.09       15.12      0.94 o 
  -7   0   1      133.16      133.02      1.90 o 
  -5   0   1       42.73       39.48      0.75 o 
  -3   0   1       85.02       89.36      3.34 o 
   1   0   1      322.02      291.98     14.11 o 
   3   0   1     2667.61     2678.87     36.03 o 
   5   0   1      579.96      576.69      6.34 o 
   7   0   1     1143.42     1192.82     14.80 o 
   9   0   1       92.04       83.54      1.90 o 
  11   0   1      791.29      791.65     14.76 o 
  13   0   1        0.23       -0.53      0.67 o 
 -13   1   1        8.03        6.32      0.74 o 
 -12   1   1      280.88      289.47      6.71 o 
 -11   1   1        0.01       -0.05      0.45 o 
 -10   1   1      112.66      118.54      1.91 o 
  -9   1   1      152.67      159.03      2.71 o 
  -8   1   1       55.21       56.14      1.67 o 
  -7   1   1        0.20        1.17      0.21 o 
  -6   1   1      543.35      572.98      4.78 o 
  -5   1   1     1693.27     1786.30     13.58 o 
  -4   1   1      625.72      632.25      5.25 o 
  -3   1   1    11104.28    11659.41    161.03 o 
  -2   1   1     4259.56     4139.07     67.17 o 
  -1   1   1     1398.32     1295.59     20.98 o 
   0   1   1      223.92      204.07      4.43 o 
   1   1   1     1002.74      904.12     39.92 o 
   2   1   1     1994.32     1945.52     27.71 o 
   3   1   1      271.79      282.21      3.62 o 
   4   1   1      602.33      599.40      4.98 o 
   5   1   1      363.13      353.71      2.95 o 
   6   1   1      107.14      102.79      1.20 o 
   7   1   1      198.65      207.90      2.17 o 
   8   1   1      363.28      379.48      4.06 o 
   9   1   1        0.85        0.11      0.33 o 
  10   1   1       88.03       92.17      1.81 o 
  11   1   1       53.04       52.62      1.55 o 
  12   1   1        0.00       -0.43      0.43 o 
  13   1   1        0.07       -0.47      0.47 o 
 -13   2   1        0.34        0.59      0.73 o 
 -12   2   1       60.55       59.77      2.85 o 
 -11   2   1       87.00       87.91      1.91 o 
 -10   2   1      561.92      589.09      7.70 o 
  -9   2   1      131.52      134.10      2.64 o 
  -8   2   1      223.83      220.36      3.25 o 
  -7   2   1        1.50        3.80      0.70 o 
  -6   2   1        1.31        0.48      0.19 o 
  -5   2   1     1094.22     1185.84      9.56 o 
  -4   2   1        2.69        5.63      0.28 o 
  -3   2   1       38.66       40.63      0.75 o 
  -2   2   1       14.86       16.73      0.44 o 
  -1   2   1      294.24      316.74      2.93 o 
   0   2   1      700.46      686.38      6.91 o 
   1   2   1      705.43      713.81      6.62 o 
   2   2   1      696.60      679.18      6.08 o 
   3   2   1       91.03       71.68      1.00 o 
   4   2   1      228.96      228.41      2.18 o 
   5   2   1      387.36      409.01      3.55 o 
   6   2   1      124.06      143.47      1.67 o 
   7   2   1      158.72      167.91      2.24 o 
   8   2   1       80.18       86.04      1.60 o 
   9   2   1       40.63       35.60      1.12 o 
  10   2   1        2.27        2.33      0.81 o 
  11   2   1        0.30       -0.45      0.45 o 
  12   2   1        1.77        0.02      0.70 o 
  13   2   1        4.97        3.00      0.85 o 
 -12   3   1        4.91        5.00      0.69 o 
 -11   3   1      109.44      109.12      2.45 o 
 -10   3   1        1.81        2.32      0.80 o 
  -9   3   1       63.46       58.94      1.88 o 
  -8   3   1      113.09      119.79      6.41 o 
  -7   3   1      373.99      348.70      5.33 o 
  -6   3   1       76.62       79.90      1.49 o 
  -5   3   1     1501.84     1452.37     14.97 o 
  -4   3   1      101.22       99.36      1.33 o 
  -3   3   1     1114.31     1216.13     10.79 o 
  -2   3   1        6.23       11.81      0.53 o 
  -1   3   1     1005.96     1086.18      8.34 o 
   0   3   1      277.30      296.91      2.80 o 
   1   3   1      202.73      203.46      2.04 o 
   2   3   1      369.33      399.75      3.67 o 
   3   3   1      141.86      140.54      3.26 o 
   4   3   1      167.88      145.60      1.89 o 
   5   3   1      229.18      231.03      2.82 o 
   6   3   1      553.28      528.73      6.39 o 
   7   3   1       67.39       60.30      1.80 o 
   8   3   1      330.52      308.77      4.93 o 
   9   3   1        3.25        1.90      0.43 o 
  10   3   1        0.73        1.34      0.57 o 
  11   3   1      174.26      173.70      3.39 o 
  12   3   1        4.66        3.89      0.69 o 
 -11   4   1        1.27        1.87      0.85 o 
 -10   4   1        2.87        3.07      0.85 o 
  -9   4   1        3.05        2.39      0.80 o 
  -8   4   1        7.70        7.10      0.77 o 
  -7   4   1       45.82       52.57      2.12 o 
  -6   4   1      766.32      751.33     10.48 o 
  -5   4   1      892.20      854.39     10.84 o 
  -4   4   1      130.65      114.52      1.95 o 
  -3   4   1        1.88        5.69      0.40 o 
  -2   4   1     1098.08     1110.14     10.61 o 
  -1   4   1       34.85       30.93      0.59 o 
   0   4   1       35.20       43.36      0.71 o 
   1   4   1      311.50      360.03      3.63 o 
   2   4   1        8.39        7.92      0.56 o 
   3   4   1      463.39      472.99      5.56 o 
   4   4   1      575.31      516.89      7.80 o 
   5   4   1      518.24      496.50      6.69 o 
   6   4   1      413.17      405.03      5.69 o 
   7   4   1       50.26       55.87      1.69 o 
   8   4   1       52.68       50.11      2.02 o 
   9   4   1      214.10      204.50      7.35 o 
  10   4   1        0.98        1.60      0.85 o 
  11   4   1        1.11        1.20      0.85 o 
 -10   5   1       84.29       84.87      5.48 o 
  -9   5   1      131.27      141.89      3.96 o 
  -8   5   1       28.40       29.37      1.64 o 
  -7   5   1       62.96       62.96      3.39 o 
  -6   5   1       71.67       67.41      1.90 o 
  -5   5   1      232.98      213.94      3.83 o 
  -4   5   1       34.92       34.80      1.31 o 
  -3   5   1      122.40      117.51      2.04 o 
  -2   5   1       11.71       10.22      0.54 o 
  -1   5   1       22.95       22.91      0.74 o 
   0   5   1      109.49      110.90      1.90 o 
   1   5   1       53.60       51.87      1.08 o 
   2   5   1        2.59        3.92      0.42 o 
   3   5   1      367.24      353.11      5.53 o 
   4   5   1      171.00      181.84      3.34 o 
   5   5   1       68.52       66.74      1.85 o 
   6   5   1       25.24       25.42      1.23 o 
   7   5   1      220.32      216.36      4.03 o 
   8   5   1       61.00       67.93      3.21 o 
   9   5   1      299.51      318.76      6.93 o 
  10   5   1       51.44       59.83      2.54 o 
  -8   6   1        1.63        3.75      0.82 o 
  -7   6   1      184.69      176.42      4.53 o 
  -6   6   1       14.44       19.13      1.15 o 
  -5   6   1       33.68       32.49      1.36 o 
  -4   6   1       18.64       18.46      1.07 o 
  -3   6   1       19.54       16.95      1.00 o 
  -2   6   1       45.01       41.58      1.85 o 
  -1   6   1       17.80       15.97      0.77 o 
   0   6   1       74.50       74.51      1.60 o 
   1   6   1       31.22       30.37      1.02 o 
   2   6   1        1.12        2.46      0.48 o 
   3   6   1      519.87      515.19      7.70 o 
   4   6   1       32.95       32.33      2.58 o 
   5   6   1       36.74       35.52      1.82 o 
   6   6   1        0.00       -0.34      0.53 o 
   7   6   1        0.58        0.20      0.67 o 
   8   6   1       46.19       62.10      7.81 o 
  -4   7   1       91.09       90.81      3.67 o 
  -3   7   1      128.85      135.56      3.64 o 
  -2   7   1       35.96       36.07      1.79 o 
  -1   7   1        2.37        5.79      1.34 o 
   0   7   1       34.29       33.86      1.17 o 
   1   7   1       46.96       43.79      1.81 o 
   2   7   1       50.55       59.21      2.27 o 
   3   7   1       98.73       91.08      3.67 o 
   4   7   1      126.46      131.51      5.55 o 
 -12   0   2      157.60      153.99      3.87 o 
 -10   0   2       18.45       19.79      2.34 o 
  -8   0   2      932.74      957.44     11.51 o 
  -6   0   2      324.99      333.32      3.74 o 
  -4   0   2     1221.87     1167.99     14.59 o 
  -2   0   2     2160.52     2256.80     45.77 o 
   0   0   2     2132.03     1742.05     76.41 o 
   2   0   2     2066.31     1969.82     34.48 o 
   4   0   2      147.44      153.09      2.17 o 
   6   0   2     1159.00     1233.32     15.26 o 
   8   0   2      245.84      248.76      4.03 o 
  10   0   2      186.08      190.97      4.40 o 
  12   0   2       59.45       56.22      2.12 o 
 -13   1   2      130.45      140.73      2.95 o 
 -12   1   2        8.82        7.30      0.73 o 
 -11   1   2        6.92        6.54      0.64 o 
 -10   1   2       10.78       10.78      0.65 o 
  -9   1   2        0.06       -0.24      0.28 o 
  -8   1   2       45.48       43.26      1.29 o 
  -7   1   2      241.66      238.18      2.57 o 
  -6   1   2       33.60       38.81      0.61 o 
  -5   1   2     1207.63     1242.34      9.50 o 
  -4   1   2      356.27      385.65      3.16 o 
  -3   1   2    12210.48    12644.74    313.01 o 
  -2   1   2     6940.58     7342.90     72.78 o 
  -1   1   2     9103.14     9388.32    184.53 o 
   0   1   2     1240.63     1259.51     17.73 o 
   1   1   2       24.19       18.72      0.38 o 
   2   1   2       23.20       21.85      0.38 o 
   3   1   2     1778.62     1792.32     20.74 o 
   4   1   2      946.99     1081.13      8.79 o 
   5   1   2      504.68      541.85      4.60 o 
   6   1   2       90.76       82.59      0.98 o 
   7   1   2       82.74       79.66      1.05 o 
   8   1   2        0.18       -0.18      0.25 o 
   9   1   2      282.18      281.23      3.99 o 
  10   1   2        5.39        6.08      0.60 o 
  11   1   2      189.45      192.16      3.10 o 
  12   1   2      217.52      220.30      4.07 o 
  13   1   2      102.55      101.39      2.40 o 
 -13   2   2      102.53      107.48      2.68 o 
 -12   2   2       94.11       90.45      2.35 o 
 -11   2   2      105.91      103.44      2.46 o 
 -10   2   2      250.04      251.20      3.80 o 
  -9   2   2       37.64       39.18      1.12 o 
  -8   2   2      611.52      580.92      9.90 o 
  -7   2   2        7.07        8.00      0.40 o 
  -6   2   2      201.54      195.57      2.04 o 
  -5   2   2      263.13      296.48      2.66 o 
  -4   2   2      601.86      629.28      6.28 o 
  -3   2   2        0.93        2.17      0.31 o 
  -2   2   2      101.98       96.19      1.25 o 
  -1   2   2      226.39      221.88      2.25 o 
   0   2   2      115.80      117.67      1.73 o 
   1   2   2        5.26        3.07      0.23 o 
   2   2   2      110.28      109.56      1.17 o 
   3   2   2       92.07       95.55      1.14 o 
   4   2   2      289.70      326.46      2.96 o 
   5   2   2      206.69      203.64      2.11 o 
   6   2   2      105.21       98.92      1.21 o 
   7   2   2      466.05      457.39      4.67 o 
   8   2   2        1.95        2.66      0.43 o 
   9   2   2       97.39      100.94      1.95 o 
  10   2   2      242.32      244.32      4.26 o 
  11   2   2       29.00       26.16      1.41 o 
  12   2   2       43.92       47.89      2.09 o 
 -12   3   2        0.45        0.72      0.80 o 
 -11   3   2       90.22       84.17      2.43 o 
 -10   3   2        0.24        0.89      0.56 o 
  -9   3   2        4.53        3.68      0.80 o 
  -8   3   2      385.96      378.44      5.81 o 
  -7   3   2      313.51      294.04      4.65 o 
  -6   3   2       12.55       14.94      0.67 o 
  -5   3   2      233.12      233.19      2.93 o 
  -4   3   2      182.69      170.19      1.98 o 
  -3   3   2      256.65      267.39      2.70 o 
  -2   3   2      127.09      134.13      1.46 o 
  -1   3   2      125.21      137.54      1.38 o 
   0   3   2      262.30      243.90      2.27 o 
   1   3   2      199.63      234.66      2.20 o 
   2   3   2      163.73      160.74      1.62 o 
   3   3   2       18.72       18.01      0.43 o 
   4   3   2      286.35      267.87      2.90 o 
   5   3   2       15.36       17.34      0.57 o 
   6   3   2       27.74       23.75      0.89 o 
   7   3   2       12.62       12.47      0.75 o 
   8   3   2       56.76       58.86      1.77 o 
   9   3   2       11.68       10.82      0.72 o 
  10   3   2        9.65        9.92      1.25 o 
  11   3   2       11.14       15.03      1.09 o 
  12   3   2        8.78        9.42      1.80 o 
 -11   4   2        0.04       -0.29      0.70 o 
 -10   4   2        9.61       14.06      1.94 o 
  -9   4   2       93.73       89.57      2.28 o 
  -8   4   2       51.18       44.81      1.51 o 
  -7   4   2      297.93      280.18      4.65 o 
  -6   4   2      214.33      202.54      3.61 o 
  -5   4   2        0.89        1.07      0.46 o 
  -4   4   2      493.98      427.52      5.34 o 
  -3   4   2      321.17      276.71      3.18 o 
  -2   4   2       73.39       68.30      1.09 o 
  -1   4   2       39.84       40.76      0.76 o 
   0   4   2       89.66      101.77      1.18 o 
   1   4   2       44.84       34.79      0.66 o 
   2   4   2      380.00      358.64      3.75 o 
   3   4   2        9.10       10.73      0.60 o 
   4   4   2       97.05      104.21      1.72 o 
   5   4   2      150.46      137.62      2.41 o 
   6   4   2      121.91      122.37      2.54 o 
   7   4   2        0.00       -0.61      0.87 o 
   8   4   2        0.23       -0.27      0.57 o 
   9   4   2       12.81       13.04      1.22 o 
  10   4   2       34.72       27.68      3.01 o 
  11   4   2      194.54      216.15      5.27 o 
 -10   5   2       77.91       72.81      3.14 o 
  -9   5   2       37.06       37.34      1.90 o 
  -8   5   2      258.74      254.12      5.18 o 
  -7   5   2        4.28        4.53      0.69 o 
  -6   5   2       11.16       11.22      0.89 o 
  -5   5   2      259.02      243.39      4.19 o 
  -4   5   2      150.71      142.93      2.85 o 
  -3   5   2      214.57      196.51      3.47 o 
  -2   5   2       47.14       46.87      1.03 o 
  -1   5   2      104.15       99.95      1.59 o 
   0   5   2       49.88       42.77      0.98 o 
   1   5   2       95.13       85.16      1.45 o 
   2   5   2      846.03      806.58      9.53 o 
   3   5   2       38.79       38.69      1.12 o 
   4   5   2      291.58      289.37      4.06 o 
   5   5   2        3.88        4.69      0.69 o 
   6   5   2      110.17      112.98      4.14 o 
   7   5   2       26.41       27.81      1.65 o 
   8   5   2       20.91       28.22      1.65 o 
   9   5   2       58.99       62.67      3.34 o 
  -8   6   2        0.28        0.72      1.21 o 
  -7   6   2       41.98       41.15      1.64 o 
  -6   6   2        6.88        4.34      0.80 o 
  -5   6   2       12.82       15.98      1.05 o 
  -4   6   2       47.83       49.00      3.02 o 
  -3   6   2      125.96      128.08      2.75 o 
  -2   6   2       96.14       97.08      2.29 o 
  -1   6   2      116.89      116.37      2.58 o 
   0   6   2       40.79       41.18      1.18 o 
   1   6   2       77.36       74.14      1.62 o 
   2   6   2      344.67      336.69      4.55 o 
   3   6   2       44.72       50.57      1.38 o 
   4   6   2       56.71       54.81      1.72 o 
   5   6   2       22.17       23.65      1.23 o 
   6   6   2       52.49       53.14      1.82 o 
   7   6   2       73.81       85.11      2.38 o 
  -4   7   2      217.20      233.56      5.34 o 
  -3   7   2       60.08       55.71      2.67 o 
  -2   7   2       35.02       33.20      1.70 o 
  -1   7   2       20.72       19.99      1.67 o 
   0   7   2       15.78       16.94      0.88 o 
   1   7   2       64.06       73.54      1.72 o 
   2   7   2       21.53       21.97      1.42 o 
   3   7   2       19.77       22.31      1.60 o 
   4   7   2        4.48        5.37      1.00 o 
 -13   0   3        0.78       -0.20      1.14 o 
 -11   0   3        0.23        0.60      0.57 o 
  -9   0   3      141.09      153.27      2.88 o 
  -7   0   3       50.30       47.87      1.01 o 
  -5   0   3      195.40      189.62      2.41 o 
  -3   0   3    19800.62    17846.65    394.13 o 
  -1   0   3      255.52      263.85      5.43 o 
   1   0   3    13425.03    11846.92    225.04 o 
   3   0   3        0.59        0.42      0.23 o 
   5   0   3     1294.75     1264.99     17.90 o 
   7   0   3       59.63       89.49      1.69 o 
   9   0   3       54.00       46.82      1.41 o 
  11   0   3      491.56      550.43     10.75 o 
  13   0   3      185.56      187.32      4.67 o 
 -13   1   3      649.33      671.24     10.41 o 
 -12   1   3        0.65       -0.47      0.47 o 
 -11   1   3       71.92       72.40      1.62 o 
 -10   1   3       91.08       93.30      2.29 o 
  -9   1   3       88.47       92.83      1.55 o 
  -8   1   3       80.19       86.37      1.39 o 
  -7   1   3      217.72      237.68      2.21 o 
  -6   1   3       33.53       34.03      0.65 o 
  -5   1   3        0.10        1.41      0.61 o 
  -4   1   3     1340.08     1385.07     11.07 o 
  -3   1   3       53.88       52.05      0.66 o 
  -2   1   3     5354.93     5635.31     62.36 o 
  -1   1   3     2669.31     2681.18     34.73 o 
   0   1   3     1153.95     1110.25     14.47 o 
   1   1   3      578.09      561.98      5.67 o 
   2   1   3      160.12      181.97      1.88 o 
   3   1   3      208.67      202.59      1.95 o 
   4   1   3      266.87      241.02      2.31 o 
   5   1   3       32.72       34.79      0.60 o 
   6   1   3      660.86      672.89      5.95 o 
   7   1   3       60.10       61.14      0.96 o 
   8   1   3       71.44       70.61      1.26 o 
   9   1   3      218.56      209.01      2.79 o 
  10   1   3      101.42      101.37      1.95 o 
  11   1   3        0.80        1.67      0.48 o 
  12   1   3       20.74       22.08      1.06 o 
  13   1   3        2.08        2.01      1.36 o 
 -13   2   3        0.15        0.31      0.53 o 
 -12   2   3      264.58      263.91      5.00 o 
 -11   2   3       35.34       36.79      2.03 o 
 -10   2   3      956.41      949.11     11.79 o 
  -9   2   3      142.72      145.67      2.43 o 
  -8   2   3      285.68      281.17      3.98 o 
  -7   2   3      121.21      133.51      2.92 o 
  -6   2   3      503.02      529.59      4.81 o 
  -5   2   3      117.06      108.80      1.74 o 
  -4   2   3      396.01      386.66      4.03 o 
  -3   2   3      330.31      346.60      3.61 o 
  -2   2   3       88.95       91.81      1.42 o 
  -1   2   3     1017.41     1043.82     10.51 o 
   0   2   3      106.13       95.86      1.05 o 
   1   2   3      695.01      701.05      5.78 o 
   2   2   3      125.53      131.48      1.27 o 
   3   2   3       44.50       45.79      0.65 o 
   4   2   3      100.82       97.40      1.10 o 
   5   2   3        7.39        7.67      0.31 o 
   6   2   3      195.52      199.98      2.27 o 
   7   2   3        1.37        1.28      0.27 o 
   8   2   3        5.44        2.98      0.45 o 
   9   2   3       39.21       36.66      1.27 o 
  10   2   3       51.05       51.58      1.58 o 
  11   2   3        3.46        2.84      0.61 o 
  12   2   3       35.52       41.10      1.61 o 
 -12   3   3        1.70        2.80      1.47 o 
 -11   3   3        8.01        7.08      0.96 o 
 -10   3   3       15.21       17.74      1.25 o 
  -9   3   3       13.50       15.26      1.40 o 
  -8   3   3      621.96      620.47      8.81 o 
  -7   3   3        6.02       10.04      0.74 o 
  -6   3   3      318.52      272.77      4.29 o 
  -5   3   3       51.46       59.73      1.12 o 
  -4   3   3      431.15      414.00      4.48 o 
  -3   3   3      190.72      200.76      1.95 o 
  -2   3   3       82.27      120.02      1.33 o 
  -1   3   3      680.12      731.65      6.12 o 
   0   3   3     1186.27     1259.79     10.27 o 
   1   3   3      519.94      556.77      4.75 o 
   2   3   3       19.57       19.11      0.44 o 
   3   3   3      323.40      363.33      3.43 o 
   4   3   3       19.39       27.76      0.64 o 
   5   3   3      706.04      729.22      7.84 o 
   6   3   3      295.16      257.80      3.81 o 
   7   3   3      253.96      267.72      4.30 o 
   8   3   3      247.10      244.03      4.07 o 
   9   3   3       48.94       42.97      1.33 o 
  10   3   3       15.43       11.88      1.14 o 
  11   3   3       38.89       38.76      1.57 o 
  12   3   3        0.44        0.87      0.58 o 
 -11   4   3       29.76       32.46      2.40 o 
 -10   4   3       52.82       54.54      3.47 o 
  -9   4   3       12.50       11.88      0.92 o 
  -8   4   3      227.67      213.02      3.84 o 
  -7   4   3        4.21        3.53      0.64 o 
  -6   4   3      346.27      346.89      5.40 o 
  -5   4   3        5.26        4.02      0.56 o 
  -4   4   3       25.27       27.15      1.31 o 
  -3   4   3       52.69       51.87      1.13 o 
  -2   4   3       34.31       36.63      0.72 o 
  -1   4   3       16.68       14.08      0.47 o 
   0   4   3      720.88      733.32      6.53 o 
   1   4   3      116.67      114.19      1.38 o 
   2   4   3       65.02       74.74      1.17 o 
   3   4   3     1025.37     1008.77     10.92 o 
   4   4   3       55.83       52.30      1.16 o 
   5   4   3       16.86       11.80      0.66 o 
   6   4   3       96.33       90.27      2.74 o 
   7   4   3        9.27       14.13      1.18 o 
   8   4   3      281.95      281.46      5.99 o 
   9   4   3       57.36       61.53      2.40 o 
  10   4   3      142.80      138.51      7.68 o 
  11   4   3       19.89       16.96      2.00 o 
 -10   5   3       12.41       22.35      1.60 o 
  -9   5   3        1.31        0.61      0.67 o 
  -8   5   3        3.58        1.97      0.67 o 
  -7   5   3       24.40       22.46      1.18 o 
  -6   5   3       70.95       71.17      1.93 o 
  -5   5   3       41.11       45.41      2.30 o 
  -4   5   3      149.61      145.21      2.85 o 
  -3   5   3        0.42       -0.35      0.43 o 
  -2   5   3       33.51       34.08      1.28 o 
  -1   5   3      245.39      251.76      3.11 o 
   0   5   3      278.83      267.88      3.29 o 
   1   5   3      789.51      748.10      8.86 o 
   2   5   3     1028.45      997.84     11.58 o 
   3   5   3      375.17      362.20      4.80 o 
   4   5   3      361.32      343.91      4.64 o 
   5   5   3       40.81       39.76      1.43 o 
   6   5   3       31.18       29.51      1.31 o 
   7   5   3       58.83       60.14      2.36 o 
   8   5   3        4.25        9.19      1.67 o 
   9   5   3        7.55        9.93      1.34 o 
  -8   6   3       30.90       26.47      1.43 o 
  -7   6   3        9.56       11.47      1.03 o 
  -6   6   3      168.44      169.95      3.49 o 
  -5   6   3       19.97       21.62      1.18 o 
  -4   6   3        1.00        1.91      0.92 o 
  -3   6   3       35.97       29.56      1.23 o 
  -2   6   3       41.59       40.58      1.41 o 
  -1   6   3      411.62      409.29      6.18 o 
   0   6   3       13.99       18.65      0.85 o 
   1   6   3       68.81       65.88      2.37 o 
   2   6   3       44.68       50.44      1.34 o 
   3   6   3       67.30       69.30      1.66 o 
   4   6   3        2.96        3.11      0.73 o 
   5   6   3       72.67       69.31      2.00 o 
   6   6   3       82.25       89.13      2.38 o 
   7   6   3       84.87       88.15      3.02 o 
  -4   7   3        0.11       -0.52      0.60 o 
  -3   7   3       13.68       14.37      1.32 o 
  -2   7   3       15.43       13.50      1.23 o 
  -1   7   3       77.16       79.12      3.61 o 
   0   7   3       55.06       53.92      1.70 o 
   1   7   3        0.00        1.08      0.75 o 
   2   7   3       84.56       83.63      2.18 o 
   3   7   3        5.43        4.89      0.94 o 
   4   7   3       22.77       28.08      2.00 o 
 -12   0   4       31.23       31.85      1.60 o 
 -10   0   4       78.28       72.48      2.17 o 
  -8   0   4       63.77       78.25      3.86 o 
  -6   0   4       75.95       86.18      1.29 o 
  -4   0   4     1009.26     1014.84     16.42 o 
  -2   0   4    10505.17    10219.37    433.36 o 
   0   0   4       58.30       54.64      1.13 o 
   2   0   4      579.93      557.97      7.75 o 
   4   0   4      696.48      714.56      9.46 o 
   6   0   4      807.11      825.50     12.06 o 
   8   0   4     1822.80     1904.14     27.49 o 
  10   0   4      482.20      465.29      7.31 o 
  12   0   4      687.33      697.06     13.36 o 
 -13   1   4       74.08       71.74      2.93 o 
 -12   1   4        8.23        7.73      0.73 o 
 -11   1   4      128.22      132.62      2.38 o 
 -10   1   4       31.39       30.99      0.99 o 
  -9   1   4       67.67       65.33      1.64 o 
  -8   1   4        1.50        3.44      0.78 o 
  -7   1   4       70.29       72.01      0.89 o 
  -6   1   4     1427.09     1445.83     15.83 o 
  -5   1   4      482.86      493.20      3.95 o 
  -4   1   4     1740.49     1869.96     14.91 o 
  -3   1   4       36.40       41.48      0.76 o 
  -2   1   4    13548.97    14343.45    546.12 o 
  -1   1   4     5098.53     5462.96     64.60 o 
   0   1   4      569.67      504.37      7.60 o 
   1   1   4     1118.12     1136.90     11.96 o 
   2   1   4      300.49      255.35      2.40 o 
   3   1   4      908.86      890.98      7.75 o 
   4   1   4      307.57      316.64      2.90 o 
   5   1   4     1465.68     1572.03     13.96 o 
   6   1   4       59.20       61.97      0.83 o 
   7   1   4      155.42      162.98      1.98 o 
   8   1   4        0.35       -0.27      0.27 o 
   9   1   4        1.52        1.71      0.38 o 
  10   1   4        9.24        9.66      0.64 o 
  11   1   4        4.12        5.47      0.58 o 
  12   1   4        0.80        0.87      0.53 o 
  13   1   4        2.21        1.80      0.65 o 
 -13   2   4        4.33        4.38      0.76 o 
 -12   2   4      142.83      138.32      3.08 o 
 -11   2   4       48.35       49.80      1.63 o 
 -10   2   4        0.35       -0.07      0.41 o 
  -9   2   4      403.20      395.13      5.34 o 
  -8   2   4      289.59      295.15      3.61 o 
  -7   2   4     1280.39     1333.01     13.94 o 
  -6   2   4       12.68       10.57      0.45 o 
  -5   2   4     4067.75     4387.84     43.48 o 
  -4   2   4     1056.55     1111.83     10.75 o 
  -3   2   4     1973.49     2137.01     20.26 o 
  -2   2   4       85.03       89.46      1.41 o 
  -1   2   4      126.16      101.46      1.18 o 
   0   2   4      548.32      577.00      5.12 o 
   1   2   4     1903.91     1958.33     15.70 o 
   2   2   4      296.36      301.42      2.77 o 
   3   2   4     2536.05     2789.00     23.08 o 
   4   2   4       60.42       63.15      0.85 o 
   5   2   4      149.80      152.71      1.68 o 
   6   2   4      248.30      241.04      2.55 o 
   7   2   4       83.33       80.33      1.44 o 
   8   2   4       50.73       43.72      1.43 o 
   9   2   4        3.06        4.11      0.57 o 
  10   2   4       92.43       96.43      2.28 o 
  11   2   4        4.42        3.47      0.66 o 
  12   2   4      224.06      219.44      7.29 o 
 -12   3   4       30.90       33.12      2.67 o 
 -11   3   4       67.97       71.20      5.14 o 
 -10   3   4        1.59        3.27      2.00 o 
  -9   3   4       87.40       86.48      2.07 o 
  -8   3   4       13.66       13.03      1.08 o 
  -7   3   4     1128.23     1131.61     15.09 o 
  -6   3   4      142.82      118.14      2.74 o 
  -5   3   4       15.07       19.43      0.64 o 
  -4   3   4        2.35        1.02      0.31 o 
  -3   3   4      170.91      156.42      1.58 o 
  -2   3   4       64.96       78.11      1.84 o 
  -1   3   4       35.44       36.09      0.60 o 
   0   3   4     1021.59     1104.92      9.73 o 
   1   3   4       95.42       88.31      1.03 o 
   2   3   4       29.25       25.27      0.50 o 
   3   3   4        0.03        1.97      0.67 o 
   4   3   4      171.79      174.03      2.05 o 
   5   3   4        6.54       11.78      0.91 o 
   6   3   4        0.46        0.41      0.40 o 
   7   3   4        6.38       10.27      0.54 o 
   8   3   4      311.20      290.16      5.48 o 
   9   3   4       48.00       46.87      1.60 o 
  10   3   4      300.34      308.32      8.96 o 
  11   3   4        4.05        3.34      0.69 o 
  12   3   4       31.21       28.95      1.51 o 
 -11   4   4       48.25       49.03      2.21 o 
 -10   4   4       79.85       78.24      2.48 o 
  -9   4   4      193.81      189.02      3.59 o 
  -8   4   4       42.98       45.77      1.51 o 
  -7   4   4      209.86      201.72      3.65 o 
  -6   4   4        5.28        3.99      0.75 o 
  -5   4   4      280.50      262.77      6.14 o 
  -4   4   4      255.54      251.21      3.70 o 
  -3   4   4       18.37       17.89      0.66 o 
  -2   4   4       93.00      106.19      1.40 o 
  -1   4   4        2.55        3.94      0.33 o 
   0   4   4       47.43       57.68      0.88 o 
   1   4   4       17.64       11.78      0.48 o 
   2   4   4       19.10       21.96      0.68 o 
   3   4   4       97.28       97.04      1.66 o 
   4   4   4      215.73      216.96      3.14 o 
   5   4   4       33.40       34.64      1.23 o 
   6   4   4      434.53      416.31      7.94 o 
   7   4   4        3.92        1.96      0.70 o 
   8   4   4        0.39        0.20      0.66 o 
   9   4   4        3.18        3.02      0.93 o 
  10   4   4       43.89       34.73      2.67 o 
  11   4   4       12.40        8.95      1.74 o 
 -10   5   4        2.39        2.83      0.72 o 
  -9   5   4        2.20        0.85      0.62 o 
  -8   5   4        2.29        4.42      0.74 o 
  -7   5   4        5.70        5.75      0.76 o 
  -6   5   4      137.58      126.99      2.90 o 
  -5   5   4       10.95        6.73      0.72 o 
  -4   5   4      157.37      148.10      2.95 o 
  -3   5   4      131.67      120.89      2.52 o 
  -2   5   4       33.10       27.89      0.91 o 
  -1   5   4      127.22      146.11      2.07 o 
   0   5   4      222.15      219.82      3.16 o 
   1   5   4      792.59      847.75     11.37 o 
   2   5   4       73.27       70.42      1.50 o 
   3   5   4       15.65       14.71      0.75 o 
   4   5   4      240.86      242.82      3.57 o 
   5   5   4       67.79       72.00      1.98 o 
   6   5   4      172.31      179.31      4.39 o 
   7   5   4       21.90       22.25      2.47 o 
   8   5   4       91.71       92.98      3.06 o 
   9   5   4      103.65      121.19      3.67 o 
  -8   6   4       28.35       28.49      1.43 o 
  -7   6   4      132.61      143.76      3.26 o 
  -6   6   4       44.20       38.57      1.53 o 
  -5   6   4       79.03       79.35      2.15 o 
  -4   6   4        0.04        0.27      0.51 o 
  -3   6   4       18.70       19.39      1.23 o 
  -2   6   4        8.09        9.07      0.79 o 
  -1   6   4      235.56      235.75      8.76 o 
   0   6   4      219.37      201.19      5.44 o 
   1   6   4      120.37      112.71      2.10 o 
   2   6   4      183.92      176.91      4.55 o 
   3   6   4       26.13       26.18      1.16 o 
   4   6   4       40.28       41.66      1.52 o 
   5   6   4        9.62       13.32      1.05 o 
   6   6   4      203.90      222.11      5.28 o 
   7   6   4       55.06       55.70      3.61 o 
  -4   7   4        7.46        6.54      1.23 o 
  -3   7   4       74.87       78.43      2.64 o 
  -2   7   4       29.09       38.36      1.89 o 
  -1   7   4       77.83       76.13      2.60 o 
   0   7   4       49.71       51.22      2.08 o 
   1   7   4       30.25       32.80      1.75 o 
   2   7   4        0.02        0.43      0.48 o 
   3   7   4       83.21       88.57      6.75 o 
   4   7   4      209.57      206.05      5.88 o 
 -13   0   5        1.46        0.46      0.70 o 
 -11   0   5       30.58       26.29      1.74 o 
  -9   0   5       92.74       95.29      2.06 o 
  -7   0   5      247.21      255.89      3.70 o 
  -5   0   5        6.74        5.82      0.31 o 
  -3   0   5      559.53      587.90     16.65 o 
  -1   0   5     1046.84     1028.08     43.85 o 
   1   0   5      876.83      853.69     10.49 o 
   3   0   5       15.92       16.38      0.63 o 
   5   0   5      479.60      499.98      6.49 o 
   7   0   5      461.33      433.78      5.86 o 
   9   0   5        0.48        1.30      0.48 o 
  11   0   5       72.62       71.04      2.26 o 
  13   0   5      170.97      162.79      5.88 o 
 -13   1   5       59.37       59.27      2.40 o 
 -12   1   5      336.82      346.53      5.85 o 
 -11   1   5      107.20      107.72      3.20 o 
 -10   1   5      191.52      195.58      4.08 o 
  -9   1   5        6.53        7.01      0.66 o 
  -8   1   5        0.57        0.62      0.29 o 
  -7   1   5        1.67        2.53      0.27 o 
  -6   1   5      729.24      741.73      5.94 o 
  -5   1   5       36.73       40.56      0.57 o 
  -4   1   5       18.15       18.11      0.41 o 
  -3   1   5     1804.52     1857.44     17.65 o 
  -2   1   5     8679.11     9476.86    123.24 o 
  -1   1   5       17.27       21.22      0.46 o 
   0   1   5      389.47      423.09      5.00 o 
   1   1   5       23.41       28.86      0.46 o 
   2   1   5     1675.82     1728.62     13.41 o 
   3   1   5     1196.62     1224.75     10.20 o 
   4   1   5        2.45        1.44      0.21 o 
   5   1   5      405.01      465.18      4.65 o 
   6   1   5       18.50       26.05      0.68 o 
   7   1   5      225.20      223.52      2.57 o 
   8   1   5       93.42       87.20      1.56 o 
   9   1   5       22.46       24.38      0.83 o 
  10   1   5      421.15      421.84      5.81 o 
  11   1   5        5.06        5.36      0.58 o 
  12   1   5       29.31       24.93      1.34 o 
 -13   2   5       17.14       17.89      1.12 o 
 -12   2   5       12.04       10.38      1.02 o 
 -11   2   5        5.15        4.02      0.65 o 
 -10   2   5        0.14       -0.32      0.71 o 
  -9   2   5      440.65      426.05      5.71 o 
  -8   2   5        5.29        7.22      0.48 o 
  -7   2   5      167.77      178.63      2.45 o 
  -6   2   5      308.38      297.93      3.48 o 
  -5   2   5      972.53      903.54     10.05 o 
  -4   2   5     2297.73     2463.87     23.29 o 
  -3   2   5      478.01      509.39      5.72 o 
  -2   2   5     2968.17     3166.30     35.41 o 
  -1   2   5       20.71       23.82      0.44 o 
   0   2   5       95.77       98.35      1.43 o 
   1   2   5       15.47       17.12      0.44 o 
   2   2   5      339.99      359.43      3.52 o 
   3   2   5       12.43       10.08      0.44 o 
   4   2   5      387.04      454.53      4.53 o 
   5   2   5       40.76       37.12      0.66 o 
   6   2   5       40.49       39.94      0.93 o 
   7   2   5       57.00       49.62      1.15 o 
   8   2   5        0.83        0.05      0.34 o 
   9   2   5       47.41       44.00      1.81 o 
  10   2   5       66.00       58.99      1.76 o 
  11   2   5       39.35       44.01      1.75 o 
  12   2   5      184.23      177.55      3.71 o 
 -12   3   5       11.89       10.95      1.87 o 
 -11   3   5      148.11      140.46      5.61 o 
 -10   3   5        8.85        8.21      1.14 o 
  -9   3   5        0.31        0.49      0.48 o 
  -8   3   5      343.02      333.93      7.94 o 
  -7   3   5      824.03      828.80     11.36 o 
  -6   3   5       45.50       41.07      1.40 o 
  -5   3   5       30.33       30.49      0.84 o 
  -4   3   5      162.55      164.74      2.06 o 
  -3   3   5       12.64       11.00      0.47 o 
  -2   3   5        0.72        0.25      0.19 o 
  -1   3   5        3.47        2.23      0.52 o 
   0   3   5      176.84      172.52      1.92 o 
   1   3   5       14.55       11.30      0.34 o 
   2   3   5      103.82      111.16      1.25 o 
   3   3   5       53.92       56.56      0.87 o 
   4   3   5       60.52       64.55      1.19 o 
   5   3   5      330.85      361.92      5.03 o 
   6   3   5       23.28       22.36      1.00 o 
   7   3   5      981.84     1006.30     13.62 o 
   8   3   5       42.43       45.29      2.00 o 
   9   3   5      557.25      534.40      9.66 o 
  10   3   5        6.77        7.15      0.79 o 
  11   3   5        6.65        3.77      0.69 o 
 -11   4   5       18.30       20.51      1.50 o 
 -10   4   5        9.24        8.10      0.89 o 
  -9   4   5      113.40      111.78      2.53 o 
  -8   4   5       36.89       31.18      1.31 o 
  -7   4   5      113.57      104.14      2.33 o 
  -6   4   5       57.53       61.07      1.67 o 
  -5   4   5       33.15       31.90      1.18 o 
  -4   4   5      483.17      485.63      6.40 o 
  -3   4   5      130.96      131.34      2.26 o 
  -2   4   5      296.78      309.07      3.34 o 
  -1   4   5       10.43        9.84      0.87 o 
   0   4   5        1.54        1.77      0.48 o 
   1   4   5      202.87      197.81      2.51 o 
   2   4   5      112.54      118.40      1.67 o 
   3   4   5        8.71        9.59      0.60 o 
   4   4   5      369.05      349.47      5.38 o 
   5   4   5      127.60      111.12      2.33 o 
   6   4   5      485.03      461.09      6.92 o 
   7   4   5       46.84       56.47      4.94 o 
   8   4   5       32.19       31.12      2.27 o 
   9   4   5       73.88       64.66      3.34 o 
  10   4   5       34.45       41.80      2.80 o 
 -10   5   5      109.21      115.73      2.84 o 
  -9   5   5        0.08       -0.05      0.59 o 
  -8   5   5        7.09       10.13      0.90 o 
  -7   5   5       27.69       27.13      1.28 o 
  -6   5   5        0.76        2.02      0.59 o 
  -5   5   5       63.89       68.58      1.87 o 
  -4   5   5        2.61        4.90      1.69 o 
  -3   5   5       85.66       77.46      1.93 o 
  -2   5   5       31.92       36.80      1.31 o 
  -1   5   5        7.26       10.58      0.54 o 
   0   5   5      461.06      482.48      6.04 o 
   1   5   5      142.92      145.13      2.67 o 
   2   5   5      193.02      194.32      2.94 o 
   3   5   5      161.06      157.59      2.61 o 
   4   5   5       14.88       13.93      0.94 o 
   5   5   5       20.07       20.05      1.05 o 
   6   5   5       83.88       81.04      2.64 o 
   7   5   5       94.90       98.26      3.11 o 
   8   5   5        1.38        1.74      1.20 o 
   9   5   5       60.29       71.73      3.74 o 
  -8   6   5        0.92        0.22      0.62 o 
  -7   6   5       24.37       34.44      1.54 o 
  -6   6   5       43.27       42.13      1.64 o 
  -5   6   5      109.25      122.41      2.83 o 
  -4   6   5       72.47       77.30      2.07 o 
  -3   6   5       14.69       16.49      1.46 o 
  -2   6   5       16.52       18.26      1.05 o 
  -1   6   5      831.19      788.23     13.48 o 
   0   6   5      163.39      161.53      3.32 o 
   1   6   5     1204.45     1217.05     13.99 o 
   2   6   5       13.94       12.39      0.98 o 
   3   6   5       19.11       21.44      1.10 o 
   4   6   5       67.93       69.45      2.00 o 
   5   6   5       30.37       28.52      1.70 o 
   6   6   5      173.52      161.52      4.29 o 
   7   6   5        2.40        5.11      1.08 o 
  -4   7   5       44.91       47.08      1.77 o 
  -3   7   5       24.61       30.57      2.94 o 
  -2   7   5       10.10        9.22      1.13 o 
  -1   7   5       14.55       19.61      1.37 o 
   0   7   5       28.52       30.52      1.70 o 
   1   7   5       21.27       16.84      1.05 o 
   2   7   5       13.92       15.63      0.92 o 
   3   7   5       24.11       23.84      1.80 o 
 -12   0   6       15.54       13.53      1.08 o 
 -10   0   6        0.62        0.13      0.47 o 
  -8   0   6      212.47      215.32      3.62 o 
  -6   0   6        0.86        0.50      0.26 o 
  -4   0   6       29.83       28.72      0.78 o 
  -2   0   6     1915.30     1930.74     38.00 o 
   0   0   6      179.72      170.11      2.20 o 
   2   0   6     5415.77     5388.74     73.38 o 
   4   0   6     3519.04     3659.79     53.01 o 
   6   0   6       43.86       54.01      1.21 o 
   8   0   6      634.65      610.56     10.62 o 
  10   0   6      786.10      802.02     11.77 o 
  12   0   6        1.18        0.77      0.70 o 
 -13   1   6       35.92       35.76      1.29 o 
 -12   1   6      349.91      363.82      6.06 o 
 -11   1   6       55.54       56.44      1.81 o 
 -10   1   6      148.19      155.19      2.60 o 
  -9   1   6      285.58      289.26      5.37 o 
  -8   1   6       51.11       58.27      1.21 o 
  -7   1   6      698.71      743.43      6.95 o 
  -6   1   6       69.45       74.62      0.86 o 
  -5   1   6      652.87      700.30      5.51 o 
  -4   1   6      921.45     1003.90      8.58 o 
  -3   1   6        0.69        0.39      0.26 o 
  -2   1   6      714.66      728.23      7.12 o 
  -1   1   6      214.75      187.02      2.06 o 
   0   1   6       26.52       28.48      0.47 o 
   1   1   6      202.53      181.31      1.59 o 
   2   1   6      117.46      112.63      1.07 o 
   3   1   6      452.16      469.78      4.34 o 
   4   1   6      227.78      212.80      2.20 o 
   5   1   6      196.84      204.77      2.20 o 
   6   1   6      333.95      310.90      3.13 o 
   7   1   6       76.73       65.03      1.22 o 
   8   1   6       82.24       82.22      1.48 o 
   9   1   6      467.92      462.57      5.48 o 
  10   1   6      213.52      206.97      2.93 o 
  11   1   6        9.64        7.03      0.61 o 
  12   1   6        3.15        2.75      0.54 o 
 -13   2   6        2.61        2.06      0.65 o 
 -12   2   6       40.29       38.43      1.51 o 
 -11   2   6      107.78      104.43      2.48 o 
 -10   2   6       83.29       83.39      2.10 o 
  -9   2   6       53.44       48.63      1.09 o 
  -8   2   6        0.57        0.40      0.28 o 
  -7   2   6      421.35      419.55      5.33 o 
  -6   2   6      216.79      233.01      2.79 o 
  -5   2   6     3648.44     3850.74     40.94 o 
  -4   2   6     2340.54     2403.52     26.70 o 
  -3   2   6      783.90      840.97      9.17 o 
  -2   2   6        9.13        9.67      0.46 o 
  -1   2   6       64.27       55.41      0.98 o 
   0   2   6      180.37      161.99      1.79 o 
   1   2   6       13.89       10.66      0.45 o 
   2   2   6     3657.22     3858.33     34.72 o 
   3   2   6       52.10       46.40      0.67 o 
   4   2   6     1028.17     1096.11     10.43 o 
   5   2   6       81.03       85.00      1.20 o 
   6   2   6       13.74       19.08      0.83 o 
   7   2   6      251.55      235.58      3.40 o 
   8   2   6      135.09      122.10      2.15 o 
   9   2   6      247.97      239.96      3.59 o 
  10   2   6        3.43        1.89      0.57 o 
  11   2   6       76.85       77.98      2.10 o 
  12   2   6      111.81      127.84      2.95 o 
 -12   3   6       50.33       51.42      3.34 o 
 -11   3   6       21.26       20.30      2.14 o 
 -10   3   6      281.04      280.89      4.69 o 
  -9   3   6       18.04       19.37      1.00 o 
  -8   3   6       14.27       13.31      0.97 o 
  -7   3   6      401.16      390.08      5.86 o 
  -6   3   6       51.43       57.67      1.48 o 
  -5   3   6      107.35       92.94      1.74 o 
  -4   3   6        0.13        1.63      0.32 o 
  -3   3   6       46.09       50.17      0.83 o 
  -2   3   6        0.22       -0.16      0.16 o 
  -1   3   6      591.46      621.39      6.28 o 
   0   3   6      628.62      684.03      6.88 o 
   1   3   6      279.17      320.69      3.59 o 
   2   3   6       86.51      114.97      1.63 o 
   3   3   6       42.05       38.75      0.94 o 
   4   3   6       47.46       47.87      1.15 o 
   5   3   6       37.93       33.42      1.37 o 
   6   3   6        2.89        4.08      0.43 o 
   7   3   6      138.63      111.94      2.18 o 
   8   3   6      227.39      225.25      4.57 o 
   9   3   6       81.74       76.41      2.47 o 
  10   3   6      108.98      115.46      2.98 o 
  11   3   6        5.19        3.10      0.69 o 
 -11   4   6       38.67       32.31      1.94 o 
 -10   4   6      204.58      192.42      3.76 o 
  -9   4   6      256.11      243.63      4.33 o 
  -8   4   6      101.35       90.29      2.17 o 
  -7   4   6        0.01        0.22      0.46 o 
  -6   4   6       15.18       10.83      0.79 o 
  -5   4   6      344.51      331.05      5.20 o 
  -4   4   6       51.01       56.38      1.53 o 
  -3   4   6       10.52        9.49      0.60 o 
  -2   4   6      272.08      278.52      4.54 o 
  -1   4   6       28.26       37.80      0.94 o 
   0   4   6      393.06      386.12      4.83 o 
   1   4   6       32.80       32.10      0.88 o 
   2   4   6       18.33       16.66      0.61 o 
   3   4   6      395.79      389.58      5.82 o 
   4   4   6       17.61       18.74      0.93 o 
   5   4   6     1096.73     1071.12     17.37 o 
   6   4   6       37.42       37.41      1.61 o 
   7   4   6      118.34      110.51      4.28 o 
   8   4   6       49.06       42.21      2.67 o 
   9   4   6        0.44        0.67      1.20 o 
  10   4   6       26.04       34.05      2.67 o 
 -10   5   6       25.57       29.78      1.45 o 
  -9   5   6       32.27       34.74      2.84 o 
  -8   5   6       39.24       48.14      2.31 o 
  -7   5   6       54.71       57.00      1.79 o 
  -6   5   6       36.96       40.33      1.61 o 
  -5   5   6        6.44        4.93      0.67 o 
  -4   5   6      341.24      321.17      5.22 o 
  -3   5   6      293.29      255.64      4.35 o 
  -2   5   6        5.78        4.43      0.62 o 
  -1   5   6       99.68       93.95      2.07 o 
   0   5   6      477.16      462.20      5.80 o 
   1   5   6       51.95       48.33      1.54 o 
   2   5   6       14.37       12.80      0.73 o 
   3   5   6       10.32        9.48      0.98 o 
   4   5   6      150.65      145.06      3.58 o 
   5   5   6       24.08       24.68      1.18 o 
   6   5   6        2.25        2.94      1.20 o 
   7   5   6       18.31       23.50      2.14 o 
   8   5   6       36.16       30.85      2.40 o 
   9   5   6        0.09       -0.93      1.07 o 
  -8   6   6        2.76        6.62      0.90 o 
  -7   6   6       12.21       12.53      1.03 o 
  -6   6   6       43.71       42.06      1.64 o 
  -5   6   6       21.46       18.12      1.71 o 
  -4   6   6       65.28       64.83      1.92 o 
  -3   6   6       31.40       27.92      1.45 o 
  -2   6   6      363.70      350.57      6.01 o 
  -1   6   6        0.62        2.10      0.59 o 
   0   6   6      283.85      304.62      4.96 o 
   1   6   6       31.77       29.10      1.26 o 
   2   6   6      163.06      165.75      3.21 o 
   3   6   6      118.08      122.14      2.65 o 
   4   6   6      218.79      230.24      5.15 o 
   5   6   6        0.26       -0.67      1.07 o 
   6   6   6      245.53      261.67      8.16 o 
   7   6   6      194.40      192.48      6.68 o 
  -4   7   6       46.26       34.81      1.54 o 
  -3   7   6      111.73      109.65      3.31 o 
  -2   7   6      136.24      134.91      3.69 o 
  -1   7   6       48.46       44.14      1.98 o 
   0   7   6       30.54       34.39      1.79 o 
   1   7   6       30.19       23.87      1.80 o 
   2   7   6       13.53       14.96      0.92 o 
   3   7   6        1.84        1.44      0.80 o 
 -13   0   7      471.45      486.47     23.76 o 
 -11   0   7       98.34       97.55      3.61 o 
  -9   0   7       98.68      100.64      4.68 o 
  -7   0   7      394.86      383.58      5.85 o 
  -5   0   7       59.29       72.19      0.94 o 
  -3   0   7      572.03      598.40      8.96 o 
  -1   0   7      925.77      928.77     10.71 o 
   1   0   7      152.06      163.61      2.31 o 
   3   0   7      286.95      312.16      3.69 o 
   5   0   7      533.40      536.49      6.44 o 
   7   0   7       46.09       47.13      1.23 o 
   9   0   7      596.68      583.77      8.83 o 
  11   0   7       18.84       17.32      1.08 o 
 -13   1   7       94.18       99.05      2.32 o 
 -12   1   7       91.85       91.55      2.18 o 
 -11   1   7      114.30      113.83      2.16 o 
 -10   1   7      321.97      314.49      6.72 o 
  -9   1   7       14.20       17.79      1.35 o 
  -8   1   7       34.68       36.53      0.98 o 
  -7   1   7      453.05      484.10      4.92 o 
  -6   1   7        1.49        3.60      0.43 o 
  -5   1   7     3896.82     3993.77     32.77 o 
  -4   1   7      931.57      970.89     11.63 o 
  -3   1   7        0.79        0.69      0.19 o 
  -2   1   7      421.55      410.51      4.15 o 
  -1   1   7        3.44        0.53      0.19 o 
   0   1   7     1928.77     1950.46     15.86 o 
   1   1   7        7.05       15.12      0.31 o 
   2   1   7     1369.58     1491.97     11.22 o 
   3   1   7      409.78      480.75      4.65 o 
   4   1   7        0.72        0.76      0.22 o 
   5   1   7       24.04       18.91      0.46 o 
   6   1   7       26.73       16.93      0.49 o 
   7   1   7       29.36       31.40      0.87 o 
   8   1   7      415.33      392.71      4.73 o 
   9   1   7      119.43      118.80      1.94 o 
  10   1   7      136.44      122.06      2.05 o 
  11   1   7       84.95       80.96      1.82 o 
  12   1   7        7.61        5.64      0.61 o 
 -13   2   7       21.06       21.84      1.41 o 
 -12   2   7       12.88       12.81      1.85 o 
 -11   2   7       29.34       28.13      1.27 o 
 -10   2   7      136.28      146.61      3.03 o 
  -9   2   7        8.13        6.12      0.57 o 
  -8   2   7       32.84       32.79      0.96 o 
  -7   2   7        0.19        0.87      0.32 o 
  -6   2   7      243.76      238.77      3.03 o 
  -5   2   7      623.33      657.31      6.46 o 
  -4   2   7     1207.84     1275.04     16.01 o 
  -3   2   7      696.12      807.69      9.46 o 
  -2   2   7      664.46      671.37      6.98 o 
  -1   2   7       61.38       57.87      0.83 o 
   0   2   7      358.65      394.80      5.28 o 
   1   2   7        2.69        2.63      0.29 o 
   2   2   7        2.80        3.63      0.34 o 
   3   2   7      622.05      642.81      6.31 o 
   4   2   7       60.00       57.77      0.90 o 
   5   2   7      311.88      323.70      4.55 o 
   6   2   7      153.78      159.32      2.21 o 
   7   2   7       47.58       37.69      1.06 o 
   8   2   7       23.50       25.34      0.95 o 
   9   2   7        0.01        0.02      0.41 o 
  10   2   7        7.56        7.41      0.76 o 
  11   2   7       33.76       31.56      1.35 o 
  12   2   7        0.30       -0.54      0.54 o 
 -12   3   7       22.08       22.17      2.40 o 
 -11   3   7      114.19      118.52      5.08 o 
 -10   3   7      285.24      279.19      4.69 o 
  -9   3   7      817.32      813.61     11.31 o 
  -8   3   7      104.92      109.20     11.36 o 
  -7   3   7     1536.79     1546.66     20.32 o 
  -6   3   7      240.89      226.95      3.39 o 
  -5   3   7      344.04      354.36      4.81 o 
  -4   3   7       86.96       84.55      1.46 o 
  -3   3   7      701.75      736.57      8.79 o 
  -2   3   7       27.96       27.90      0.63 o 
  -1   3   7      448.99      498.53      5.35 o 
   0   3   7      110.08      100.46      1.71 o 
   1   3   7       41.37       28.62      0.68 o 
   2   3   7        0.26        0.38      0.40 o 
   3   3   7       27.37       21.43      0.79 o 
   4   3   7      642.43      562.78      7.28 o 
   5   3   7        2.91        3.42      0.47 o 
   6   3   7      109.24      100.46      2.56 o 
   7   3   7      271.77      269.72      4.28 o 
   8   3   7       27.21       26.77      1.04 o 
   9   3   7      111.71      121.81      2.98 o 
  10   3   7       35.30       35.85      1.56 o 
  11   3   7       62.03       63.52      2.12 o 
 -11   4   7       75.48       73.13      2.35 o 
 -10   4   7        1.09        1.13      0.87 o 
  -9   4   7      152.11      140.17      3.00 o 
  -8   4   7       98.11      104.68      3.73 o 
  -7   4   7      165.09      164.05      3.14 o 
  -6   4   7       26.55       18.55      0.95 o 
  -5   4   7       25.93       28.31      1.54 o 
  -4   4   7       25.59       24.73      1.05 o 
  -3   4   7      299.67      324.27      5.07 o 
  -2   4   7      180.27      163.64      3.68 o 
  -1   4   7        4.32        3.67      0.43 o 
   0   4   7        9.89        7.21      0.48 o 
   1   4   7       37.68       38.55      1.15 o 
   2   4   7      137.47      130.49      3.41 o 
   3   4   7      391.59      398.30      6.38 o 
   4   4   7        5.46        9.39      0.89 o 
   5   4   7      280.55      303.32      6.69 o 
   6   4   7       11.10        9.63      0.94 o 
   7   4   7        0.01        0.15      0.61 o 
   8   4   7       23.20       13.62      1.74 o 
   9   4   7       82.43       97.12      4.27 o 
  10   4   7        6.78        5.61      1.60 o 
 -10   5   7       48.49       52.20      1.86 o 
  -9   5   7        3.47        6.07      0.82 o 
  -8   5   7      235.33      242.96      4.67 o 
  -7   5   7        8.47        9.05      0.85 o 
  -6   5   7        6.03        6.48      0.83 o 
  -5   5   7        2.76        1.50      0.55 o 
  -4   5   7       29.57       27.49      1.38 o 
  -3   5   7      309.60      276.35      4.63 o 
  -2   5   7      161.43      179.74      3.89 o 
  -1   5   7     1338.72     1273.69     21.05 o 
   0   5   7       83.75       81.44      1.63 o 
   1   5   7      354.90      345.67      4.61 o 
   2   5   7       49.01       44.33      2.00 o 
   3   5   7      249.93      251.83      5.15 o 
   4   5   7       96.36      107.43      2.93 o 
   5   5   7      195.63      190.49      4.30 o 
   6   5   7        6.10        6.28      1.34 o 
   7   5   7       18.04       18.03      1.87 o 
   8   5   7        6.65        7.61      1.60 o 
  -7   6   7       43.36       44.40      2.44 o 
  -6   6   7      113.34      138.60      3.93 o 
  -5   6   7        6.84        8.84      1.01 o 
  -4   6   7        2.67        2.74      0.68 o 
  -3   6   7        0.12        1.09      0.70 o 
  -2   6   7        2.81        0.62      0.54 o 
  -1   6   7       14.43       17.70      1.05 o 
   0   6   7      157.04      168.27      5.88 o 
   1   6   7       10.41        8.07      0.79 o 
   2   6   7       44.13       40.45      1.79 o 
   3   6   7        0.92        1.87      0.76 o 
   4   6   7        0.96        3.41      0.85 o 
   5   6   7      117.82      130.54      5.08 o 
   6   6   7        0.04        0.93      1.20 o 
  -3   7   7      109.33      115.03      2.83 o 
  -2   7   7        5.37        6.63      1.27 o 
  -1   7   7       45.44       52.11      2.54 o 
   0   7   7      103.52      118.96      3.45 o 
   1   7   7        0.00       -0.44      0.61 o 
   2   7   7        7.66       10.45      0.95 o 
 -12   0   8      153.64      159.19      3.97 o 
 -10   0   8     1031.28     1122.63     43.23 o 
  -8   0   8     1060.51     1133.72     16.09 o 
  -6   0   8      627.77      645.22      8.38 o 
  -4   0   8      815.78      845.30      9.69 o 
  -2   0   8      230.49      226.87      2.76 o 
   0   0   8      547.13      559.51      6.00 o 
   2   0   8      139.57      155.17      2.27 o 
   4   0   8      331.23      309.08      5.89 o 
   6   0   8        0.92        3.20      0.48 o 
   8   0   8      646.64      649.90      9.66 o 
  10   0   8       11.83       14.02      0.92 o 
  12   0   8       25.52       22.48      1.46 o 
 -13   1   8       36.90       35.99      1.33 o 
 -12   1   8       27.61       25.76      1.39 o 
 -11   1   8       10.47        8.94      0.70 o 
 -10   1   8       86.13       88.13      1.79 o 
  -9   1   8       14.57       13.97      0.69 o 
  -8   1   8        2.21        2.47      0.36 o 
  -7   1   8      415.40      441.78      4.56 o 
  -6   1   8      150.99      158.47      2.02 o 
  -5   1   8       16.00       13.38      0.38 o 
  -4   1   8      105.07      117.31      1.27 o 
  -3   1   8      379.89      365.36      3.47 o 
  -2   1   8        2.19        2.89      0.22 o 
  -1   1   8      260.70      266.93      2.30 o 
   0   1   8       73.72       96.15      1.01 o 
   1   1   8      454.35      503.86      4.53 o 
   2   1   8      258.59      247.76      2.12 o 
   3   1   8        8.33       19.01      0.47 o 
   4   1   8      250.06      271.48      3.01 o 
   5   1   8       42.51       29.74      0.62 o 
   6   1   8       70.30       72.38      1.12 o 
   7   1   8      599.61      595.69      6.79 o 
   8   1   8       23.62       18.23      0.72 o 
   9   1   8        4.06        3.30      0.45 o 
  10   1   8       41.26       48.25      1.41 o 
  11   1   8        8.03        7.42      1.18 o 
  12   1   8       22.13       21.37      1.39 o 
 -13   2   8        0.48        0.98      0.70 o 
 -12   2   8      293.82      293.55      5.27 o 
 -11   2   8       29.30       28.99      1.27 o 
 -10   2   8       35.27       35.93      1.32 o 
  -9   2   8       14.56       13.27      1.08 o 
  -8   2   8      370.95      356.54      4.70 o 
  -7   2   8        7.57        8.28      0.52 o 
  -6   2   8      967.35     1000.50     10.88 o 
  -5   2   8       55.88       57.11      0.97 o 
  -4   2   8       60.26       60.40      1.19 o 
  -3   2   8       10.03       15.31      0.63 o 
  -2   2   8      208.89      227.72      2.49 o 
  -1   2   8     1040.18     1097.91     10.02 o 
   0   2   8      176.00      173.61      2.17 o 
   1   2   8      625.85      710.84      7.17 o 
   2   2   8       19.29       28.02      0.59 o 
   3   2   8       18.43       21.51      0.60 o 
   4   2   8       43.08       39.64      0.88 o 
   5   2   8      559.87      556.78      6.45 o 
   6   2   8       23.00       21.85      0.71 o 
   7   2   8      388.99      361.39      4.37 o 
   8   2   8       81.14       84.31      1.75 o 
   9   2   8       15.36       12.44      0.74 o 
  10   2   8      214.56      220.88      4.14 o 
  11   2   8       61.40       61.66      1.92 o 
 -12   3   8       85.86       91.64      4.54 o 
 -11   3   8        5.91        3.87      1.34 o 
 -10   3   8       42.30       42.64      1.94 o 
  -9   3   8      440.97      447.60      6.73 o 
  -8   3   8      158.84      155.12      2.91 o 
  -7   3   8      900.15      858.17     11.72 o 
  -6   3   8        1.90        1.91      0.69 o 
  -5   3   8        0.09        1.23      0.76 o 
  -4   3   8      405.01      435.51      6.74 o 
  -3   3   8       15.48       14.53      0.65 o 
  -2   3   8       11.51        9.32      0.44 o 
  -1   3   8     1068.83     1065.86     11.74 o 
   0   3   8      171.09      184.60      2.78 o 
   1   3   8      366.32      378.29      4.68 o 
   2   3   8       16.66       17.48      0.73 o 
   3   3   8      345.83      333.64      4.63 o 
   4   3   8      530.98      495.11      7.04 o 
   5   3   8       16.54       10.10      0.69 o 
   6   3   8      601.72      521.21      7.46 o 
   7   3   8        1.87        3.30      0.44 o 
   8   3   8       40.75       32.28      1.12 o 
   9   3   8       91.26       84.69      2.41 o 
  10   3   8       95.86      101.88      2.79 o 
  11   3   8        6.22        8.57      0.91 o 
 -11   4   8       43.90       35.34      1.83 o 
 -10   4   8      171.80      174.77      3.47 o 
  -9   4   8       51.99       45.08      2.41 o 
  -8   4   8       40.52       44.45      1.53 o 
  -7   4   8      136.56      127.39      2.69 o 
  -6   4   8      138.90      117.98      2.51 o 
  -5   4   8      378.06      361.61      6.98 o 
  -4   4   8       13.26        9.32      0.74 o 
  -3   4   8      118.77      107.95      2.83 o 
  -2   4   8      632.70      607.32     10.67 o 
  -1   4   8       30.08       37.95      1.14 o 
   0   4   8       37.64       32.59      1.07 o 
   1   4   8       43.55       42.98      1.26 o 
   2   4   8        1.08        1.98      0.78 o 
   3   4   8      418.71      414.89      7.63 o 
   4   4   8      120.69      137.72      3.26 o 
   5   4   8        5.27        4.35      0.80 o 
   6   4   8      167.98      135.44      3.40 o 
   7   4   8        2.44        3.74      0.80 o 
   8   4   8       52.28       61.58      3.21 o 
   9   4   8       11.20       10.28      1.74 o 
  10   4   8        6.22        9.35      1.74 o 
  -9   5   8       16.35       20.61      1.30 o 
  -8   5   8        8.79        8.69      1.10 o 
  -7   5   8        0.34        0.29      0.81 o 
  -6   5   8       17.24       19.73      1.87 o 
  -5   5   8       25.12       21.00      1.10 o 
  -4   5   8       12.62        9.29      0.82 o 
  -3   5   8      357.29      344.77      5.56 o 
  -2   5   8      140.87      149.91      3.73 o 
  -1   5   8      132.91      130.24      3.35 o 
   0   5   8      227.76      221.86      3.80 o 
   1   5   8       82.92       83.62      1.98 o 
   2   5   8      154.12      159.56      3.68 o 
   3   5   8      113.82      115.07      6.95 o 
   4   5   8      180.85      192.04      4.35 o 
   5   5   8        4.18        4.76      0.85 o 
   6   5   8       14.41       16.10      1.27 o 
   7   5   8       62.29       69.86      3.47 o 
   8   5   8       33.14       34.99      2.67 o 
  -7   6   8        7.42        8.01      1.04 o 
  -6   6   8       33.39       30.02      1.40 o 
  -5   6   8        0.09        0.17      0.51 o 
  -4   6   8        3.22        4.29      0.69 o 
  -3   6   8      237.26      255.44      5.06 o 
  -2   6   8       87.78       87.14      2.78 o 
  -1   6   8        0.39        0.80      0.56 o 
   0   6   8       16.15       13.62      1.74 o 
   1   6   8       28.37       30.56      1.56 o 
   2   6   8       30.43       29.91      1.61 o 
   3   6   8       18.36       18.86      2.07 o 
   4   6   8       61.77       70.84      2.50 o 
   5   6   8       43.17       49.28      3.07 o 
   6   6   8       16.25       21.50      2.14 o 
  -3   7   8      255.58      250.30      5.67 o 
  -2   7   8       44.85       52.35      2.22 o 
  -1   7   8      146.02      157.71      4.16 o 
   0   7   8        0.51        0.87      0.76 o 
   1   7   8        3.45        4.42      0.99 o 
 -13   0   9       72.23       71.33      2.45 o 
 -11   0   9        3.36        3.21      0.66 o 
  -9   0   9       42.16       44.04      1.65 o 
  -7   0   9        9.21       11.00      0.62 o 
  -5   0   9      159.22      159.14      1.83 o 
  -3   0   9      155.56      158.12      2.10 o 
  -1   0   9      545.55      618.09      6.62 o 
   1   0   9     2079.65     2403.81     28.97 o 
   3   0   9       84.90       66.22      1.54 o 
   5   0   9     1522.71     1374.45     22.61 o 
   7   0   9     1374.49     1387.61     19.35 o 
   9   0   9       87.16       94.42      2.26 o 
  11   0   9        1.07        0.72      0.59 o 
 -13   1   9       97.31       89.97      2.16 o 
 -12   1   9       74.25       66.88      1.79 o 
 -11   1   9       95.35       96.09      2.22 o 
 -10   1   9       18.13       16.30      0.74 o 
  -9   1   9        0.04       -0.22      0.30 o 
  -8   1   9       78.40       82.47      1.61 o 
  -7   1   9        3.81        2.93      0.32 o 
  -6   1   9       32.93       39.24      0.67 o 
  -5   1   9      353.76      384.59      3.67 o 
  -4   1   9     1348.14     1433.78     12.12 o 
  -3   1   9      928.40      963.72      8.17 o 
  -2   1   9      187.70      177.49      1.70 o 
  -1   1   9        2.83        0.61      0.15 o 
   0   1   9     3174.05     3307.97     26.83 o 
   1   1   9      951.90      976.62      9.11 o 
   2   1   9     1767.20     1941.28     16.08 o 
   3   1   9       59.83       57.74      0.80 o 
   4   1   9       20.15       17.77      0.59 o 
   5   1   9      308.40      288.66      3.11 o 
   6   1   9      359.72      363.16      4.00 o 
   7   1   9      461.06      441.96      5.25 o 
   8   1   9      192.28      191.44      3.09 o 
   9   1   9      188.43      184.55      2.70 o 
  10   1   9      334.47      327.38      4.28 o 
  11   1   9        3.57        1.44      0.45 o 
 -12   2   9       18.31       18.76      1.51 o 
 -11   2   9        0.18        0.04      1.13 o 
 -10   2   9       21.69       22.17      1.42 o 
  -9   2   9       66.78       64.54      2.27 o 
  -8   2   9      927.36      935.94     11.14 o 
  -7   2   9      353.06      351.32      6.12 o 
  -6   2   9      261.65      260.24      3.29 o 
  -5   2   9      520.25      519.47      5.53 o 
  -4   2   9      136.22      131.44      2.01 o 
  -3   2   9        4.42        9.12      0.38 o 
  -2   2   9       37.76       37.11      0.63 o 
  -1   2   9      354.33      368.49      4.06 o 
   0   2   9        1.14        4.93      0.32 o 
   1   2   9       47.78       42.42      1.02 o 
   2   2   9       10.75        6.73      0.34 o 
   3   2   9       46.84       72.16      1.17 o 
   4   2   9      135.10      126.99      1.90 o 
   5   2   9       44.65       47.55      1.14 o 
   6   2   9       14.12       12.54      0.59 o 
   7   2   9      293.86      295.88      3.74 o 
   8   2   9      522.16      477.94      6.35 o 
   9   2   9        0.18       -0.08      0.40 o 
  10   2   9      559.64      549.47      7.36 o 
  11   2   9       44.91       45.57      2.04 o 
 -12   3   9       34.91       38.73      2.94 o 
 -11   3   9        5.86       10.42      1.74 o 
 -10   3   9       33.40       32.85      2.54 o 
  -9   3   9      162.27      162.70      3.09 o 
  -8   3   9       39.79       42.49      1.38 o 
  -7   3   9      200.62      204.78      3.56 o 
  -6   3   9       35.64       34.80      1.05 o 
  -5   3   9      275.61      290.57      4.10 o 
  -4   3   9        9.19        9.19      0.69 o 
  -3   3   9      254.31      270.41      5.29 o 
  -2   3   9        1.71        2.01      0.37 o 
  -1   3   9      106.51      100.88      1.77 o 
   0   3   9       29.32       28.95      0.86 o 
   1   3   9       91.09       99.30      1.83 o 
   2   3   9      214.83      195.82      3.02 o 
   3   3   9      162.96      158.88      2.80 o 
   4   3   9       45.59       46.64      1.33 o 
   5   3   9        7.41        9.78      0.71 o 
   6   3   9        9.02       12.46      0.63 o 
   7   3   9       11.89       12.48      0.72 o 
   8   3   9       35.16       26.73      1.36 o 
   9   3   9       33.41       40.32      2.94 o 
  10   3   9        9.87       12.47      1.07 o 
 -11   4   9        6.88        5.34      1.60 o 
 -10   4   9       36.98       29.34      1.38 o 
  -9   4   9        5.55        6.47      0.90 o 
  -8   4   9      339.82      313.35      5.18 o 
  -7   4   9        3.69        6.05      0.72 o 
  -6   4   9      519.79      486.60      7.31 o 
  -5   4   9       19.50       13.80      0.96 o 
  -4   4   9      394.99      354.84      5.53 o 
  -3   4   9       10.08       10.02      0.94 o 
  -2   4   9        0.10       -0.07      0.47 o 
  -1   4   9       52.72       45.63      1.30 o 
   0   4   9       32.27       31.10      1.07 o 
   1   4   9      455.74      450.12      6.59 o 
   2   4   9      688.72      660.53      9.26 o 
   3   4   9      580.18      549.72      7.89 o 
   4   4   9      293.37      292.57      5.77 o 
   5   4   9       50.86       52.35      2.40 o 
   6   4   9      136.88      126.23      3.31 o 
   7   4   9       34.12       29.77      2.47 o 
   8   4   9       39.93       36.19      2.54 o 
   9   4   9      165.12      175.62      6.28 o 
  -9   5   9        4.28        2.00      0.69 o 
  -8   5   9        0.50        0.95      0.56 o 
  -7   5   9       32.58       33.63      3.15 o 
  -6   5   9       91.69       97.24      2.40 o 
  -5   5   9       68.15       68.07      3.60 o 
  -4   5   9        0.12        0.34      0.48 o 
  -3   5   9      101.06       88.91      2.21 o 
  -2   5   9      143.50      114.92      3.17 o 
  -1   5   9       45.95       46.30      1.89 o 
   0   5   9      150.34      143.79      2.82 o 
   1   5   9       72.18       75.89      1.95 o 
   2   5   9      228.08      225.88      5.15 o 
   3   5   9       12.12       10.65      1.04 o 
   4   5   9      421.45      416.05      7.81 o 
   5   5   9      214.53      191.06      4.44 o 
   6   5   9       34.66       30.49      2.27 o 
   7   5   9        3.79        2.00      1.20 o 
   8   5   9       40.92       53.42      3.34 o 
  -7   6   9       39.21       46.37      2.04 o 
  -6   6   9        0.41        2.21      0.67 o 
  -5   6   9      104.32       94.31      2.46 o 
  -4   6   9       78.95       73.06      2.55 o 
  -3   6   9        1.52        0.71      0.54 o 
  -2   6   9      201.66      188.69      3.75 o 
  -1   6   9      340.13      331.22      6.85 o 
   0   6   9       40.55       35.93      2.67 o 
   1   6   9        9.23       12.73      1.18 o 
   2   6   9        0.29        1.74      0.76 o 
   3   6   9       26.52       28.63      1.80 o 
   4   6   9       22.73       25.55      1.56 o 
   5   6   9        7.18        8.01      1.04 o 
  -1   7   9      183.28      204.42      4.96 o 
   0   7   9       74.28       73.09      2.74 o 
 -12   0  10      333.11      325.06      6.90 o 
 -10   0  10        3.90        5.03      0.76 o 
  -8   0  10       19.17       21.54      0.93 o 
  -6   0  10       94.61      105.07      1.86 o 
  -4   0  10      578.95      588.56      6.77 o 
  -2   0  10     1353.82     1392.65     14.47 o 
   0   0  10     1484.66     1584.51     16.38 o 
   2   0  10      502.55      522.11      6.47 o 
   4   0  10      401.97      367.41      4.37 o 
   6   0  10       28.91       26.83      1.05 o 
   8   0  10       26.10       27.89      1.17 o 
  10   0  10        3.34        5.01      0.87 o 
 -13   1  10       19.54       16.17      0.98 o 
 -12   1  10       50.64       49.81      1.89 o 
 -11   1  10       66.48       68.88      2.22 o 
 -10   1  10       49.89       46.74      1.24 o 
  -9   1  10      238.09      240.45      3.60 o 
  -8   1  10      121.20      128.62      2.19 o 
  -7   1  10      111.51      115.15      2.12 o 
  -6   1  10      108.23      113.77      1.40 o 
  -5   1  10      442.75      446.92      3.98 o 
  -4   1  10      606.31      627.60      5.73 o 
  -3   1  10       11.09       15.00      0.36 o 
  -2   1  10       74.20       72.75      0.79 o 
  -1   1  10      531.57      528.10      4.12 o 
   0   1  10       11.51       20.59      0.43 o 
   1   1  10        5.49        5.58      0.34 o 
   2   1  10      838.01      866.01      6.58 o 
   3   1  10      495.04      560.12      4.72 o 
   4   1  10      108.54      123.20      1.71 o 
   5   1  10      597.23      575.83      6.00 o 
   6   1  10      314.48      306.03      3.49 o 
   7   1  10      635.15      659.44      7.52 o 
   8   1  10       34.43       29.61      0.93 o 
   9   1  10      117.08      123.12      2.07 o 
  10   1  10       22.78       24.45      1.08 o 
  11   1  10       29.72       29.57      1.19 o 
 -12   2  10        0.11        0.11      1.80 o 
 -11   2  10        0.84        2.21      1.47 o 
 -10   2  10       40.36       44.66      1.93 o 
  -9   2  10      274.34      274.44      5.96 o 
  -8   2  10        6.71        7.74      0.79 o 
  -7   2  10        3.20        2.13      0.52 o 
  -6   2  10      349.81      378.95      4.54 o 
  -5   2  10      331.45      329.95      4.22 o 
  -4   2  10        2.59        2.46      0.38 o 
  -3   2  10       58.89       50.24      0.89 o 
  -2   2  10        1.55        0.81      0.19 o 
  -1   2  10      120.90      110.05      1.50 o 
   0   2  10       81.51       76.79      0.98 o 
   1   2  10      187.52      190.39      2.02 o 
   2   2  10      111.35      100.39      1.29 o 
   3   2  10      181.41      187.80      2.14 o 
   4   2  10      104.82      109.96      1.57 o 
   5   2  10      727.91      712.67      8.65 o 
   6   2  10       81.29       70.39      1.45 o 
   7   2  10      329.40      317.25      3.99 o 
   8   2  10      101.46       79.14      1.55 o 
   9   2  10        2.59        1.91      0.51 o 
  10   2  10      166.06      186.35      3.20 o 
  11   2  10       21.74       29.02      1.37 o 
 -12   3  10       13.03       12.82      2.00 o 
 -11   3  10        3.93        2.80      1.34 o 
 -10   3  10      551.76      546.45     15.00 o 
  -9   3  10       47.27       44.04      1.57 o 
  -8   3  10       94.15       86.94      3.10 o 
  -7   3  10      230.32      222.76      3.84 o 
  -6   3  10      152.08      162.78      4.97 o 
  -5   3  10      119.24      113.56      2.33 o 
  -4   3  10      167.56      171.58      3.82 o 
  -3   3  10       43.18       37.01      2.54 o 
  -2   3  10       88.77      104.29      2.60 o 
  -1   3  10       15.34       10.70      0.63 o 
   0   3  10      114.67       77.58      1.69 o 
   1   3  10      523.32      520.78      6.82 o 
   2   3  10       63.51       58.38      1.49 o 
   3   3  10      155.21      157.53      2.85 o 
   4   3  10       17.13       22.78      1.02 o 
   5   3  10      178.77      161.68      2.98 o 
   6   3  10      231.94      214.71      3.13 o 
   7   3  10        0.61        0.67      0.43 o 
   8   3  10        0.13        1.13      0.44 o 
   9   3  10       19.73       17.25      0.94 o 
  10   3  10       17.60       20.83      1.23 o 
 -11   4  10       82.94       74.94      4.27 o 
 -10   4  10      521.41      533.23      8.12 o 
  -9   4  10       30.94       26.17      2.45 o 
  -8   4  10       42.29       42.48      1.51 o 
  -7   4  10       43.58       33.18      1.33 o 
  -6   4  10      402.93      379.97      5.96 o 
  -5   4  10      437.25      393.88      6.10 o 
  -4   4  10        7.72        8.20      1.00 o 
  -3   4  10      524.09      535.47      9.70 o 
  -2   4  10      223.32      225.70      4.82 o 
  -1   4  10      250.62      260.68      5.34 o 
   0   4  10      242.38      234.27      3.85 o 
   1   4  10       12.43       14.25      0.82 o 
   2   4  10      402.31      381.09      5.79 o 
   3   4  10       91.23       71.49      1.82 o 
   4   4  10        0.09        0.05      0.70 o 
   5   4  10        7.42        2.23      0.70 o 
   6   4  10       17.90       21.93      1.42 o 
   7   4  10       36.30       37.97      2.54 o 
   8   4  10        7.62        8.03      1.08 o 
   9   4  10        1.70        2.94      1.34 o 
  -9   5  10        3.70        2.87      0.69 o 
  -8   5  10       31.10       28.07      1.36 o 
  -7   5  10       55.37       55.82      1.82 o 
  -6   5  10        6.26        5.31      0.74 o 
  -5   5  10        0.86        2.12      0.59 o 
  -4   5  10       82.05       80.10      2.11 o 
  -3   5  10       10.11       11.75      1.13 o 
  -2   5  10       38.54       38.81      1.79 o 
  -1   5  10       16.98       14.29      1.13 o 
   0   5  10        0.33        1.58      0.70 o 
   1   5  10       34.19       34.52      1.31 o 
   2   5  10        0.03       -0.44      0.44 o 
   3   5  10      886.12      881.47     14.86 o 
   4   5  10      356.10      339.50      6.72 o 
   5   5  10      499.46      504.72      9.33 o 
   6   5  10       85.30       83.84      2.74 o 
   7   5  10        3.07        3.07      1.34 o 
  -6   6  10        2.23        4.14      0.78 o 
  -5   6  10        0.80        2.91      1.11 o 
  -4   6  10        7.24        6.59      0.86 o 
  -3   6  10       36.18       42.56      1.62 o 
  -2   6  10      148.62      146.19      3.16 o 
  -1   6  10        2.62        0.64      1.80 o 
   0   6  10       44.23       54.23      3.21 o 
   1   6  10        9.26        7.48      1.47 o 
   2   6  10       24.08       29.42      1.65 o 
   3   6  10        0.29        1.13      0.76 o 
   4   6  10        0.96        1.67      0.85 o 
   5   6  10       71.76       74.08      2.64 o 
 -13   0  11       25.15       24.61      1.46 o 
 -11   0  11       26.97       29.18      1.51 o 
  -9   0  11      456.60      461.07      8.95 o 
  -7   0  11      748.43      751.43     10.94 o 
  -5   0  11      149.10      140.13      2.66 o 
  -3   0  11     1009.15     1100.44     11.58 o 
  -1   0  11      501.94      640.30      6.91 o 
   1   0  11       81.47       57.51      0.96 o 
   3   0  11       62.09       70.63      2.26 o 
   5   0  11        1.49        0.92      0.60 o 
   7   0  11       41.84       43.44      1.45 o 
   9   0  11       67.77       59.91      1.82 o 
  11   0  11       44.16       48.41      1.71 o 
 -13   1  11        0.93        0.20      0.52 o 
 -12   1  11        1.24        1.08      0.53 o 
 -11   1  11        0.84        0.36      0.42 o 
 -10   1  11      148.27      149.68      2.60 o 
  -9   1  11        1.11        1.28      0.41 o 
  -8   1  11       82.40       81.10      1.86 o 
  -7   1  11       21.42       23.68      1.49 o 
  -6   1  11       55.80       58.31      1.01 o 
  -5   1  11       39.27       33.62      0.62 o 
  -4   1  11      140.22      142.30      1.50 o 
  -3   1  11      337.71      341.51      3.03 o 
  -2   1  11      436.46      486.47      3.89 o 
  -1   1  11        0.57        1.21      0.15 o 
   0   1  11       25.79       22.93      0.43 o 
   1   1  11      426.10      459.81      4.01 o 
   2   1  11      157.28      191.83      2.12 o 
   3   1  11      238.83      226.23      2.51 o 
   4   1  11      295.15      288.92      3.35 o 
   5   1  11     1004.93      982.96      9.85 o 
   6   1  11      110.91      116.29      1.71 o 
   7   1  11      410.92      370.86      4.59 o 
   8   1  11        0.51        1.25      0.39 o 
   9   1  11      192.02      199.54      2.95 o 
  10   1  11        5.45        7.17      0.59 o 
  11   1  11       68.85       69.73      1.60 o 
 -12   2  11       42.05       44.65      2.67 o 
 -11   2  11      203.38      207.72      8.22 o 
 -10   2  11       64.78       69.98      2.50 o 
  -9   2  11        0.63        1.32      1.27 o 
  -8   2  11      270.66      277.48      5.96 o 
  -7   2  11      189.25      197.39      2.93 o 
  -6   2  11      172.14      187.96      2.60 o 
  -5   2  11      291.28      324.49      4.16 o 
  -4   2  11      244.88      259.87      3.71 o 
  -3   2  11      729.58      700.88      7.31 o 
  -2   2  11      299.19      301.24      3.33 o 
  -1   2  11       57.54       37.35      0.87 o 
   0   2  11      561.64      532.72      5.01 o 
   1   2  11      293.19      281.50      2.86 o 
   2   2  11      224.88      204.81      2.32 o 
   3   2  11        4.70        2.64      0.26 o 
   4   2  11       98.28       90.50      1.41 o 
   5   2  11       16.73       16.42      0.79 o 
   6   2  11        7.49       10.40      0.43 o 
   7   2  11       40.97       45.62      1.13 o 
   8   2  11      145.25      132.91      2.17 o 
   9   2  11       16.96       18.72      0.92 o 
  10   2  11        2.12        0.84      0.53 o 
 -11   3  11      169.92      165.20      6.28 o 
 -10   3  11      104.08       90.19      4.28 o 
  -9   3  11      187.93      189.82      4.39 o 
  -8   3  11       61.34       58.04      1.63 o 
  -7   3  11      566.18      565.06      8.13 o 
  -6   3  11      155.95      144.18      2.76 o 
  -5   3  11       90.55       96.85      2.64 o 
  -4   3  11       92.07       90.50      2.45 o 
  -3   3  11       45.53       40.44      1.56 o 
  -2   3  11       17.80       17.28      1.04 o 
  -1   3  11       55.58       58.92      1.45 o 
   0   3  11     1041.47     1079.79     14.35 o 
   1   3  11      170.92      174.77      3.06 o 
   2   3  11      153.47      143.80      4.27 o 
   3   3  11       14.26       14.80      0.82 o 
   4   3  11        2.58        3.62      0.66 o 
   5   3  11      136.61      115.80      2.44 o 
   6   3  11       59.57       56.74      2.05 o 
   7   3  11      234.22      213.69      3.69 o 
   8   3  11        1.18        2.26      0.63 o 
   9   3  11      190.39      191.37      3.55 o 
  10   3  11        3.32        7.59      1.27 o 
 -10   4  11       54.27       41.14      3.07 o 
  -9   4  11      321.39      321.91      5.36 o 
  -8   4  11        0.96        1.38      0.54 o 
  -7   4  11      102.77      109.57      2.47 o 
  -6   4  11        4.57        3.01      0.59 o 
  -5   4  11      174.49      139.63      2.84 o 
  -4   4  11       13.90       15.22      1.13 o 
  -3   4  11      125.97       95.52      4.08 o 
  -2   4  11      165.93      154.65      3.78 o 
  -1   4  11       26.86       19.97      1.23 o 
   0   4  11      309.84      295.45      4.67 o 
   1   4  11      671.20      659.97      9.31 o 
   2   4  11      290.80      292.25      4.71 o 
   3   4  11       69.06       71.80      2.32 o 
   4   4  11       17.25       16.97      1.57 o 
   5   4  11       34.22       34.50      3.61 o 
   6   4  11        0.60        0.87      0.93 o 
   7   4  11        3.49        2.66      0.89 o 
   8   4  11       95.96       99.17      3.07 o 
   9   4  11       47.63       51.69      3.34 o 
  -9   5  11       15.41       15.21      1.10 o 
  -8   5  11       16.80       17.21      1.54 o 
  -7   5  11       15.97       18.69      1.13 o 
  -6   5  11       85.34       88.47      3.16 o 
  -5   5  11       81.65       73.65      2.07 o 
  -4   5  11       35.17       25.06      1.23 o 
  -3   5  11      391.21      355.66      7.19 o 
  -2   5  11        0.94        1.07      0.67 o 
  -1   5  11       36.96       34.50      1.65 o 
   0   5  11        9.41        7.68      1.54 o 
   1   5  11       38.67       39.31      1.60 o 
   2   5  11        2.77        3.04      0.61 o 
   3   5  11        0.24        1.60      0.76 o 
   4   5  11       10.39        7.59      0.99 o 
   5   5  11       75.04       82.35      4.01 o 
   6   5  11       16.13       23.35      3.94 o 
   7   5  11      221.11      251.40      5.62 o 
  -6   6  11       23.94       27.08      1.40 o 
  -5   6  11       24.43       26.10      1.34 o 
  -4   6  11        7.21        5.85      0.81 o 
  -3   6  11       58.64       71.38      2.16 o 
  -2   6  11       36.20       44.48      2.08 o 
  -1   6  11        6.08        8.35      1.08 o 
   0   6  11        1.79       -0.37      0.61 o 
   1   6  11      128.79      138.71      5.35 o 
   2   6  11       25.02       26.71      1.56 o 
   3   6  11       22.69       31.96      3.34 o 
   4   6  11        8.97        4.30      0.94 o 
 -12   0  12       29.19       29.28      1.56 o 
 -10   0  12        6.43        6.79      1.34 o 
  -8   0  12       18.42       14.22      1.67 o 
  -6   0  12      133.85      131.89      3.02 o 
  -4   0  12        0.30        0.59      0.35 o 
  -2   0  12      943.21     1059.41     15.21 o 
   0   0  12     1961.77     2208.48     24.24 o 
   2   0  12      540.93      645.42      7.96 o 
   4   0  12      140.70      120.92      2.22 o 
   6   0  12     2041.64     2114.56     29.07 o 
   8   0  12      613.53      630.58      9.61 o 
  10   0  12       10.73       12.96      1.00 o 
 -12   1  12      275.51      271.48      4.78 o 
 -11   1  12       27.59       25.92      1.46 o 
 -10   1  12       62.07       57.85      2.07 o 
  -9   1  12       14.52       12.12      1.22 o 
  -8   1  12       35.37       34.66      1.18 o 
  -7   1  12      136.37      138.81      2.64 o 
  -6   1  12      413.60      427.19      5.53 o 
  -5   1  12        2.30        6.23      0.51 o 
  -4   1  12        0.44        0.43      0.18 o 
  -3   1  12       49.73       60.30      0.80 o 
  -2   1  12      379.35      387.78      3.19 o 
  -1   1  12       20.17       20.91      0.47 o 
   0   1  12       79.44       90.86      1.10 o 
   1   1  12       57.81       37.99      0.69 o 
   2   1  12       12.23       12.54      0.45 o 
   3   1  12       59.74       63.47      1.04 o 
   4   1  12      292.87      299.92      3.39 o 
   5   1  12       41.42       44.69      0.96 o 
   6   1  12      123.64      110.18      1.84 o 
   7   1  12       15.08       12.12      0.78 o 
   8   1  12      160.29      159.32      2.49 o 
   9   1  12       12.45       10.87      0.66 o 
  10   1  12       23.39       25.48      0.96 o 
 -12   2  12        5.66        4.67      1.34 o 
 -11   2  12      124.80      124.38      3.64 o 
 -10   2  12        2.73        3.46      0.85 o 
  -9   2  12        0.08       -0.03      0.61 o 
  -8   2  12       95.97       94.65      3.27 o 
  -7   2  12      195.86      194.52      2.92 o 
  -6   2  12      115.53      111.22      1.77 o 
  -5   2  12       27.62       28.83      0.96 o 
  -4   2  12       26.20       27.15      1.03 o 
  -3   2  12        3.85        2.01      0.35 o 
  -2   2  12      105.24       92.44      1.46 o 
  -1   2  12       66.71       75.66      1.19 o 
   0   2  12      175.83      189.24      2.16 o 
   1   2  12       15.65       17.84      0.47 o 
   2   2  12       27.50       31.36      0.68 o 
   3   2  12       13.31       13.82      0.52 o 
   4   2  12      707.91      648.01      7.16 o 
   5   2  12      318.13      284.66      3.82 o 
   6   2  12      511.81      484.08      5.17 o 
   7   2  12      326.44      304.30      3.95 o 
   8   2  12        3.26        4.50      0.63 o 
   9   2  12        1.28        1.68      0.54 o 
  10   2  12       10.96       10.73      0.79 o 
 -11   3  12       61.21       59.71      3.61 o 
 -10   3  12        4.28        4.41      1.34 o 
  -9   3  12        0.44        0.93      1.07 o 
  -8   3  12      313.56      290.98      4.74 o 
  -7   3  12        5.19        5.20      0.66 o 
  -6   3  12      130.24      118.03      2.43 o 
  -5   3  12       85.74       84.13      4.41 o 
  -4   3  12      164.80      154.06      3.63 o 
  -3   3  12      325.54      331.29      7.03 o 
  -2   3  12        4.87        7.12      0.80 o 
  -1   3  12      685.94      673.02      9.28 o 
   0   3  12        5.49        6.10      0.64 o 
   1   3  12       22.16       26.31      1.05 o 
   2   3  12        0.03        0.60      0.49 o 
   3   3  12      247.85      224.60      5.24 o 
   4   3  12       13.16       15.08      0.90 o 
   5   3  12        5.46        3.55      0.63 o 
   6   3  12       84.24       71.82      1.50 o 
   7   3  12       38.50       45.28      1.36 o 
   8   3  12       57.37       72.91      1.86 o 
   9   3  12       23.20       25.30      1.15 o 
 -10   4  12      132.18      126.54      5.61 o 
  -9   4  12       37.00       34.80      1.42 o 
  -8   4  12        0.67        0.58      0.54 o 
  -7   4  12       19.56       19.47      1.07 o 
  -6   4  12        7.32       12.06      0.87 o 
  -5   4  12       31.82       29.99      1.31 o 
  -4   4  12       57.86       56.85      3.47 o 
  -3   4  12      535.41      527.64      9.71 o 
  -2   4  12      178.02      179.17      4.21 o 
  -1   4  12        5.55        6.41      1.67 o 
   0   4  12       55.31       47.63      1.46 o 
   1   4  12      243.22      240.00      4.08 o 
   2   4  12     1012.21      973.65     13.29 o 
   3   4  12       19.77       20.63      1.05 o 
   4   4  12      686.90      625.32      9.06 o 
   5   4  12       50.79       47.38      3.61 o 
   6   4  12        0.76        2.08      0.83 o 
   7   4  12       56.49       66.13      2.46 o 
   8   4  12       79.45       80.68      2.79 o 
  -8   5  12        0.58        1.47      0.67 o 
  -7   5  12        5.11        7.22      0.84 o 
  -6   5  12       25.11       16.52      1.06 o 
  -5   5  12       20.06       18.14      1.10 o 
  -4   5  12        5.06        6.32      0.79 o 
  -3   5  12        0.66        0.08      0.61 o 
  -2   5  12       35.88       32.30      3.34 o 
  -1   5  12       24.74       25.57      1.51 o 
   0   5  12       16.96       16.33      1.22 o 
   1   5  12       69.32       58.31      1.72 o 
   2   5  12        2.85        5.66      0.72 o 
   3   5  12       34.02       40.95      3.47 o 
   4   5  12        0.21        0.37      0.70 o 
   5   5  12       86.88       95.36      2.97 o 
   6   5  12       10.07       15.10      1.32 o 
  -6   6  12        3.52        3.83      0.94 o 
  -5   6  12       87.63       91.35      3.55 o 
  -4   6  12      214.87      195.10      4.71 o 
  -3   6  12       63.99       74.31      2.34 o 
  -2   6  12      373.18      412.37      9.84 o 
  -1   6  12      152.24      164.31      4.34 o 
   0   6  12      181.19      201.85      4.96 o 
   1   6  12       64.03       63.72      3.47 o 
   2   6  12      103.61      108.62      4.68 o 
   3   6  12        2.47        2.34      0.85 o 
   4   6  12       14.51       11.84      1.27 o 
 -11   0  13       34.43       37.87      1.70 o 
  -9   0  13       61.24       57.38      2.00 o 
  -7   0  13        0.18        0.20      0.47 o 
  -5   0  13      670.10      667.58     10.20 o 
  -3   0  13        0.00        0.23      0.23 o 
  -1   0  13      931.89      979.75     10.45 o 
   1   0  13       94.51       86.69      1.39 o 
   3   0  13      763.87      777.85     11.99 o 
   5   0  13     1111.38     1019.78     14.52 o 
   7   0  13      295.96      306.42      5.22 o 
   9   0  13       69.81       83.91      2.23 o 
 -12   1  13       22.14       23.31      2.07 o 
 -11   1  13       17.54       17.65      1.16 o 
 -10   1  13       72.57       73.11      2.24 o 
  -9   1  13        0.00        0.24      0.41 o 
  -8   1  13      165.28      169.11      3.88 o 
  -7   1  13      337.77      344.17      5.51 o 
  -6   1  13        1.48        3.15      0.71 o 
  -5   1  13      406.63      421.24      5.02 o 
  -4   1  13       91.63       98.95      1.27 o 
  -3   1  13      343.17      342.42      3.11 o 
  -2   1  13        3.20        1.72      0.22 o 
  -1   1  13       17.59       18.93      0.44 o 
   0   1  13       81.37       88.08      1.09 o 
   1   1  13        3.13        3.40      0.32 o 
   2   1  13      858.78      816.21      7.96 o 
   3   1  13     1571.47     1506.13     15.03 o 
   4   1  13      964.84      933.52      9.31 o 
   5   1  13      658.70      628.39      6.10 o 
   6   1  13       50.50       36.99      0.93 o 
   7   1  13        7.03        8.25      0.57 o 
   8   1  13      172.90      163.13      2.57 o 
   9   1  13        3.02        3.51      0.51 o 
  10   1  13       54.27       62.37      1.50 o 
 -12   2  13       94.47       96.59      4.54 o 
 -11   2  13      276.17      285.78     13.64 o 
 -10   2  13       26.02       25.44      1.56 o 
  -9   2  13       41.77       37.20      3.21 o 
  -8   2  13       95.61       94.13      2.83 o 
  -7   2  13      570.71      580.06      8.55 o 
  -6   2  13       78.95       73.03      1.80 o 
  -5   2  13       11.52       12.75      0.74 o 
  -4   2  13      250.62      253.24      4.16 o 
  -3   2  13      187.08      164.46      2.37 o 
  -2   2  13       29.92       30.30      1.02 o 
  -1   2  13      341.39      341.90      3.89 o 
   0   2  13       59.07       59.87      1.09 o 
   1   2  13      244.82      247.44      2.90 o 
   2   2  13      656.09      610.82      6.74 o 
   3   2  13       34.20       35.77      1.13 o 
   4   2  13      920.64      868.15      9.43 o 
   5   2  13      352.47      311.43      3.85 o 
   6   2  13       13.41       11.49      0.55 o 
   7   2  13        8.25       10.39      0.65 o 
   8   2  13       11.91       12.74      0.70 o 
   9   2  13        1.42        0.60      0.49 o 
  10   2  13        4.03        3.72      0.65 o 
 -11   3  13       15.32       21.23      2.27 o 
 -10   3  13        1.40        1.20      1.07 o 
  -9   3  13      292.48      256.56      8.29 o 
  -8   3  13      547.63      518.52      9.53 o 
  -7   3  13      363.06      347.47      5.47 o 
  -6   3  13      232.29      227.42      3.93 o 
  -5   3  13      763.59      743.31     12.88 o 
  -4   3  13       23.58       26.91      1.37 o 
  -3   3  13      518.17      512.63      9.28 o 
  -2   3  13      260.22      270.47      6.02 o 
  -1   3  13      564.19      524.65      7.49 o 
   0   3  13      310.45      315.89      4.91 o 
   1   3  13     1160.85     1120.15     14.99 o 
   2   3  13      113.03      102.94      2.23 o 
   3   3  13       75.15       71.58      1.80 o 
   4   3  13        1.60        1.35      0.55 o 
   5   3  13      125.19      113.26      2.47 o 
   6   3  13       16.47       14.35      0.67 o 
   7   3  13       50.55       47.26      1.36 o 
   8   3  13       15.27       12.67      0.87 o 
   9   3  13        2.42        2.65      0.70 o 
 -10   4  13       46.89       47.01      3.21 o 
  -9   4  13       93.94       83.75      4.28 o 
  -8   4  13        0.51        0.78      0.78 o 
  -7   4  13        0.46        1.02      0.54 o 
  -6   4  13       83.40       70.88      1.95 o 
  -5   4  13       35.75       37.72      1.87 o 
  -4   4  13        5.40        6.42      1.34 o 
  -3   4  13       58.76       61.06      2.20 o 
  -2   4  13        3.08        2.16      0.80 o 
  -1   4  13        4.80        4.93      0.87 o 
   0   4  13      393.35      373.14      7.29 o 
   1   4  13       88.41       91.89      2.15 o 
   2   4  13      225.11      212.16      3.78 o 
   3   4  13      209.99      196.72      3.62 o 
   4   4  13       54.71       50.91      1.64 o 
   5   4  13        9.07        8.14      1.08 o 
   6   4  13      115.28      116.53      3.31 o 
   7   4  13       85.28       91.24      2.97 o 
   8   4  13        0.01        0.74      1.13 o 
  -8   5  13       35.49       35.85      1.48 o 
  -7   5  13       52.63       44.73      1.71 o 
  -6   5  13       41.38       46.31      1.85 o 
  -5   5  13       64.46       69.06      2.05 o 
  -4   5  13        0.02       -0.15      0.70 o 
  -3   5  13       10.53       15.72      2.54 o 
  -2   5  13        6.58        4.61      0.89 o 
  -1   5  13       69.40       76.93      2.64 o 
   0   5  13      208.37      221.03      5.11 o 
   1   5  13        0.77        0.60      1.27 o 
   2   5  13      142.07      141.01      3.90 o 
   3   5  13      114.82      120.34      3.30 o 
   4   5  13       39.08       37.19      2.27 o 
   5   5  13        0.82        0.80      0.76 o 
   6   5  13        1.25        0.07      0.87 o 
  -5   6  13       13.53       11.44      1.05 o 
  -4   6  13        1.03        2.67      0.74 o 
  -3   6  13       50.65       58.26      1.98 o 
  -2   6  13        4.79        5.81      1.14 o 
  -1   6  13       28.74       31.23      2.20 o 
   0   6  13       24.49       29.12      2.34 o 
   1   6  13      109.08      118.38      5.08 o 
   2   6  13       11.22       16.02      2.00 o 
   3   6  13        7.42        9.55      1.18 o 
 -12   0  14       25.55       27.74      1.50 o 
 -10   0  14      362.41      369.77      7.62 o 
  -8   0  14       12.67       13.49      1.34 o 
  -6   0  14      483.30      503.08      9.27 o 
  -4   0  14        0.21       -0.08      0.31 o 
  -2   0  14     1306.42     1439.47     15.18 o 
   0   0  14     2084.81     2095.71     53.82 o 
   2   0  14      135.45      130.31      2.32 o 
   4   0  14      135.23      140.28      3.40 o 
   6   0  14       65.68       58.83      1.71 o 
   8   0  14       76.29       81.38      2.18 o 
  10   0  14        3.44        3.90      0.74 o 
 -12   1  14        3.74        4.22      0.74 o 
 -11   1  14        2.06        0.74      0.57 o 
 -10   1  14        0.06       -0.60      0.73 o 
  -9   1  14       37.85       38.35      1.30 o 
  -8   1  14        6.28        7.05      1.11 o 
  -7   1  14      129.76      137.02      2.69 o 
  -6   1  14       81.94       80.57      1.84 o 
  -5   1  14      104.67      111.58      1.56 o 
  -4   1  14      279.60      280.72      3.20 o 
  -3   1  14        8.26       13.19      0.47 o 
  -2   1  14       58.52       60.96      0.97 o 
  -1   1  14      167.30      180.34      1.99 o 
   0   1  14       27.65       31.03      0.65 o 
   1   1  14      221.61      197.16      2.36 o 
   2   1  14       27.69       25.37      0.73 o 
   3   1  14      312.10      300.50      3.45 o 
   4   1  14       91.41       77.76      2.16 o 
   5   1  14       59.17       65.50      1.16 o 
   6   1  14       53.23       62.70      1.15 o 
   7   1  14       30.47       31.25      1.00 o 
   8   1  14       57.61       58.06      1.56 o 
   9   1  14       43.78       43.63      1.20 o 
  10   1  14      126.32      150.24      2.52 o 
 -11   2  14      138.41      129.23      3.78 o 
 -10   2  14      202.30      211.04      5.10 o 
  -9   2  14       80.27       74.94      2.55 o 
  -8   2  14      436.99      425.69      8.52 o 
  -7   2  14       49.60       52.26      2.94 o 
  -6   2  14       38.82       41.82      1.60 o 
  -5   2  14        1.00        0.08      0.41 o 
  -4   2  14      186.78      175.03      2.61 o 
  -3   2  14       70.86       68.59      2.04 o 
  -2   2  14      508.91      487.21      5.77 o 
  -1   2  14      901.27      885.19      8.93 o 
   0   2  14      326.16      300.97      3.81 o 
   1   2  14       11.47        9.95      0.47 o 
   2   2  14       52.58       53.27      1.05 o 
   3   2  14      253.45      268.22      3.36 o 
   4   2  14        1.84        2.71      0.37 o 
   5   2  14       23.21       17.80      1.09 o 
   6   2  14        1.67        0.74      0.32 o 
   7   2  14       34.69       36.91      1.09 o 
   8   2  14        3.80        3.64      0.55 o 
   9   2  14        5.34        7.86      0.74 o 
 -11   3  14       18.21       11.75      1.87 o 
 -10   3  14       24.34       24.57      2.40 o 
  -9   3  14        0.78        0.67      1.20 o 
  -8   3  14       84.77       81.09      3.87 o 
  -7   3  14        0.48        1.20      0.66 o 
  -6   3  14       12.17       11.02      1.27 o 
  -5   3  14        0.01        0.33      0.57 o 
  -4   3  14        1.18        1.42      0.67 o 
  -3   3  14        0.62        0.67      0.57 o 
  -2   3  14     1287.42     1269.90     21.00 o 
  -1   3  14      217.14      218.47      4.73 o 
   0   3  14      159.79      155.06      2.92 o 
   1   3  14       20.71       22.04      1.03 o 
   2   3  14      175.04      176.52      3.26 o 
   3   3  14      254.76      231.99      3.99 o 
   4   3  14       26.89       22.40      1.08 o 
   5   3  14        0.24        0.95      0.53 o 
   6   3  14       80.59       66.28      1.46 o 
   7   3  14        7.26        7.86      0.64 o 
   8   3  14       26.59       28.79      1.40 o 
  -9   4  14       51.18       46.48      3.21 o 
  -8   4  14        3.17        2.29      0.64 o 
  -7   4  14        0.11        0.72      0.61 o 
  -6   4  14       71.84       72.70      2.80 o 
  -5   4  14       16.12       13.65      2.20 o 
  -4   4  14       29.57       28.69      1.56 o 
  -3   4  14       50.54       49.02      1.98 o 
  -2   4  14       44.28       45.35      2.20 o 
  -1   4  14       19.26       14.63      1.74 o 
   0   4  14       12.46       13.40      2.07 o 
   1   4  14        5.78        8.43      0.79 o 
   2   4  14      270.28      238.70      4.17 o 
   3   4  14        6.45        7.01      0.87 o 
   4   4  14       11.09       13.34      0.95 o 
   5   4  14        7.18        6.81      1.04 o 
   6   4  14        1.19        1.60      0.85 o 
   7   4  14       12.16       14.26      1.40 o 
  -7   5  14        0.00        0.71      0.56 o 
  -6   5  14        5.20        3.07      0.69 o 
  -5   5  14       15.01       13.67      1.03 o 
  -4   5  14       68.81       64.98      3.21 o 
  -3   5  14        9.33        6.40      0.99 o 
  -2   5  14       39.73       43.58      2.03 o 
  -1   5  14      114.60      112.58      3.35 o 
   0   5  14       38.33       40.72      2.74 o 
   1   5  14      395.98      386.35      7.81 o 
   2   5  14       97.87       96.36      2.41 o 
   3   5  14       22.94       20.48      1.46 o 
   4   5  14        0.35       -0.47      0.76 o 
   5   5  14       25.56       23.92      1.61 o 
  -4   6  14        0.96        0.20      0.61 o 
  -3   6  14       12.30       16.31      1.46 o 
  -2   6  14       29.18       41.91      2.12 o 
  -1   6  14        3.45        5.57      1.08 o 
   0   6  14      241.90      302.79      6.76 o 
   1   6  14       24.64       16.29      2.14 o 
   2   6  14        2.68        4.54      1.47 o 
 -11   0  15      108.92      113.05      3.21 o 
  -9   0  15       52.10       51.96      2.67 o 
  -7   0  15      601.25      611.86     11.18 o 
  -5   0  15       20.63       22.44      1.60 o 
  -3   0  15      365.91      376.03      5.09 o 
  -1   0  15      535.96      538.20      6.55 o 
   1   0  15        1.21        0.54      0.48 o 
   3   0  15      363.08      328.11      5.28 o 
   5   0  15      379.20      352.63      5.82 o 
   7   0  15       35.80       34.02      1.38 o 
   9   0  15      125.11      148.45      3.26 o 
 -12   1  15       15.48       16.76      1.09 o 
 -11   1  15       42.77       42.26      1.67 o 
 -10   1  15       50.89       47.66      1.76 o 
  -9   1  15       23.28       23.45      1.04 o 
  -8   1  15       26.14       26.24      1.24 o 
  -7   1  15        0.62        0.82      0.43 o 
  -6   1  15        8.24        8.95      0.65 o 
  -5   1  15       15.88       14.29      0.66 o 
  -4   1  15      406.43      422.38      4.91 o 
  -3   1  15       29.23       28.03      0.73 o 
  -2   1  15       20.04       23.07      0.65 o 
  -1   1  15       41.62       38.87      0.76 o 
   0   1  15       56.87       49.86      1.29 o 
   1   1  15      488.18      464.70      4.49 o 
   2   1  15      958.46      940.46      9.58 o 
   3   1  15      218.19      195.34      2.48 o 
   4   1  15      414.50      437.13      6.71 o 
   5   1  15       37.33       42.53      1.13 o 
   6   1  15       44.06       46.84      1.10 o 
   7   1  15        0.82        0.44      0.33 o 
   8   1  15        3.66        2.84      0.56 o 
   9   1  15        0.01       -0.13      0.49 o 
 -11   2  15       38.62       39.65      2.03 o 
 -10   2  15      481.95      472.04      9.51 o 
  -9   2  15       56.50       55.82      2.22 o 
  -8   2  15      167.92      163.95      4.16 o 
  -7   2  15        3.53        3.69      0.74 o 
  -6   2  15       95.24       89.35      2.10 o 
  -5   2  15      270.41      261.41      3.65 o 
  -4   2  15      770.28      775.58      9.58 o 
  -3   2  15       67.07       68.25      1.52 o 
  -2   2  15      919.59      905.54     11.53 o 
  -1   2  15       32.12       34.55      0.80 o 
   0   2  15      338.16      340.28      4.50 o 
   1   2  15      234.78      230.98      2.96 o 
   2   2  15      157.79      148.66      2.12 o 
   3   2  15      209.29      229.58      3.01 o 
   4   2  15       30.35       22.58      0.96 o 
   5   2  15      112.40      106.50      1.76 o 
   6   2  15        0.37        0.89      0.31 o 
   7   2  15       76.33       90.27      1.79 o 
   8   2  15        0.00        0.25      0.41 o 
   9   2  15       73.20       79.75      1.75 o 
 -10   3  15       55.91       49.69      3.21 o 
  -9   3  15      309.64      308.74      9.77 o 
  -8   3  15       26.51       28.85      2.40 o 
  -7   3  15       21.16       19.51      1.41 o 
  -6   3  15        9.35       11.36      1.74 o 
  -5   3  15       59.07       60.99      4.01 o 
  -4   3  15        2.97        2.16      0.70 o 
  -3   3  15       19.68       20.47      1.27 o 
  -2   3  15      283.31      270.11      5.62 o 
  -1   3  15        1.50        2.05      0.70 o 
   0   3  15      735.26      694.16      9.80 o 
   1   3  15      379.61      379.19      5.89 o 
   2   3  15      183.51      160.34      3.09 o 
   3   3  15       15.77       15.75      0.97 o 
   4   3  15        5.57        4.16      0.69 o 
   5   3  15        2.67        2.08      0.74 o 
   6   3  15       85.26       86.12      2.11 o 
   7   3  15       77.49       84.72      1.78 o 
   8   3  15      134.84      142.85      4.94 o 
  -9   4  15       40.89       36.46      2.94 o 
  -8   4  15        2.61        3.36      1.01 o 
  -7   4  15       33.08       31.52      1.36 o 
  -6   4  15       68.05       75.62      2.04 o 
  -5   4  15      349.18      339.94      6.98 o 
  -4   4  15        0.37        1.34      0.76 o 
  -3   4  15       36.27       39.76      2.60 o 
  -2   4  15        1.58        2.43      0.87 o 
  -1   4  15       82.40       81.15      5.61 o 
   0   4  15      116.97      116.89      4.21 o 
   1   4  15        0.06       -0.17      0.48 o 
   2   4  15        7.26        7.09      0.79 o 
   3   4  15      144.98      134.46      2.85 o 
   4   4  15       19.85       25.30      1.25 o 
   5   4  15        6.32        6.11      0.81 o 
   6   4  15      135.15      149.12      3.97 o 
   7   4  15       12.03       14.02      1.32 o 
  -7   5  15        0.80       -0.53      0.53 o 
  -6   5  15       16.12       15.39      1.09 o 
  -5   5  15      101.02      102.90      2.64 o 
  -4   5  15       63.83       61.09      2.54 o 
  -3   5  15       46.35       55.36      3.34 o 
  -2   5  15       26.11       31.54      3.21 o 
  -1   5  15       86.60       96.61      3.61 o 
   0   5  15       39.45       36.05      1.84 o 
   1   5  15       43.01       47.42      2.08 o 
   2   5  15        8.89        7.24      1.08 o 
   3   5  15        0.89        3.23      0.74 o 
   4   5  15       13.23       14.74      1.37 o 
   5   5  15       59.03       65.53      3.27 o 
  -2   6  15        9.17       12.34      1.37 o 
  -1   6  15       38.42       38.06      2.07 o 
   0   6  15        0.26       -0.29      0.70 o 
 -10   0  16       85.81       80.42      3.61 o 
  -8   0  16      616.81      620.82     16.62 o 
  -6   0  16        6.35        5.69      0.76 o 
  -4   0  16       86.52       93.75      2.14 o 
  -2   0  16       37.81       31.83      1.25 o 
   0   0  16      100.89      102.72      2.85 o 
   2   0  16      750.66      734.56      9.69 o 
   4   0  16        2.58        0.43      0.41 o 
   6   0  16       81.06       71.47      1.98 o 
   8   0  16       36.38       46.92      2.21 o 
 -11   1  16        1.09        0.76      0.61 o 
 -10   1  16       19.31       19.08      1.22 o 
  -9   1  16       46.85       45.21      1.45 o 
  -8   1  16      436.77      441.25      7.30 o 
  -7   1  16       85.63       88.39      2.07 o 
  -6   1  16      224.19      224.16      3.96 o 
  -5   1  16      750.00      775.86     11.41 o 
  -4   1  16        8.28        5.58      0.45 o 
  -3   1  16       27.19       30.44      0.81 o 
  -2   1  16      329.89      340.35      3.53 o 
  -1   1  16       35.13       34.53      0.75 o 
   0   1  16        7.67       12.32      0.49 o 
   1   1  16       42.01       35.44      0.87 o 
   2   1  16       98.36       86.29      1.58 o 
   3   1  16      162.49      144.72      2.43 o 
   4   1  16      116.73      112.60      1.74 o 
   5   1  16      282.21      265.82      3.05 o 
   6   1  16       79.09       73.08      1.59 o 
   7   1  16        1.51        2.29      0.46 o 
   8   1  16       13.16       14.40      0.71 o 
   9   1  16       39.21       41.06      1.13 o 
 -11   2  16       36.29       37.93      2.80 o 
 -10   2  16      344.28      338.55      8.56 o 
  -9   2  16        1.52        2.54      0.85 o 
  -8   2  16        7.60        7.80      0.99 o 
  -7   2  16      245.38      253.71      5.67 o 
  -6   2  16       35.47       39.34      1.70 o 
  -5   2  16      398.95      400.91      5.35 o 
  -4   2  16      113.68      112.05      1.94 o 
  -3   2  16      681.62      665.02      9.50 o 
  -2   2  16        0.02        0.46      0.34 o 
  -1   2  16       78.47       74.82      1.33 o 
   0   2  16       47.57       56.97      1.16 o 
   1   2  16       15.62       15.13      0.62 o 
   2   2  16      432.78      396.79      4.71 o 
   3   2  16      330.78      329.58      4.08 o 
   4   2  16      115.18       91.26      1.59 o 
   5   2  16       81.56       80.80      1.51 o 
   6   2  16       10.15        8.64      0.49 o 
   7   2  16       20.22       23.59      1.21 o 
   8   2  16       22.18       29.10      1.21 o 
 -10   3  16        0.45        0.13      1.07 o 
  -9   3  16       41.87       47.28      3.07 o 
  -8   3  16        0.10       -0.53      0.93 o 
  -7   3  16       48.05       41.07      1.86 o 
  -6   3  16      216.88      229.09      5.04 o 
  -5   3  16       45.92       43.95      1.88 o 
  -4   3  16      115.05      114.90      3.16 o 
  -3   3  16       43.14       43.20      1.79 o 
  -2   3  16       63.10       62.45      2.22 o 
  -1   3  16      241.16      229.82      5.01 o 
   0   3  16       99.93       90.91      2.15 o 
   1   3  16       20.63       19.71      1.72 o 
   2   3  16       43.84       39.49      1.68 o 
   3   3  16       74.99       65.43      1.85 o 
   4   3  16       42.37       49.16      1.64 o 
   5   3  16        4.46        1.34      0.79 o 
   6   3  16      111.21      104.54      2.60 o 
   7   3  16        7.28        5.76      1.23 o 
  -8   4  16        7.91       10.83      1.54 o 
  -7   4  16       52.42       51.33      1.70 o 
  -6   4  16       39.86       31.82      1.38 o 
  -5   4  16        2.89        2.20      0.85 o 
  -4   4  16        4.81        5.98      0.94 o 
  -3   4  16       50.91       46.60      2.03 o 
  -2   4  16       54.85       48.63      2.08 o 
  -1   4  16      103.44       94.80      3.54 o 
   0   4  16       54.41       50.37      2.40 o 
   1   4  16       37.96       34.25      2.67 o 
   2   4  16        0.29       -0.46      0.46 o 
   3   4  16        0.16       -0.15      0.50 o 
   4   4  16        0.07        0.36      0.55 o 
   5   4  16        4.04        7.80      0.87 o 
   6   4  16       30.87       34.07      1.89 o 
  -6   5  16        0.16        0.30      0.95 o 
  -5   5  16        5.93        3.72      0.74 o 
  -4   5  16      129.26      144.92      4.10 o 
  -3   5  16      149.09      166.26      6.68 o 
  -2   5  16      119.80      136.89      3.92 o 
  -1   5  16       88.92       91.48      3.07 o 
   0   5  16       24.51       19.84      1.51 o 
   1   5  16       73.59       71.84      5.01 o 
   2   5  16       78.54       78.49      2.79 o 
   3   5  16       55.80       50.80      1.80 o 
   4   5  16       78.50       81.89      2.83 o 
 -11   0  17       27.33       30.32      2.27 o 
  -9   0  17       76.05       66.39      3.21 o 
  -7   0  17        1.21        1.60      0.80 o 
  -5   0  17        0.86        2.00      0.57 o 
  -3   0  17      316.77      296.82      4.72 o 
  -1   0  17      724.67      669.19      9.64 o 
   3   0  17      354.30      338.99      5.54 o 
   5   0  17       18.76       21.08      0.98 o 
   7   0  17        0.00       -0.50      0.50 o 
 -11   1  17       57.92       60.57      2.02 o 
 -10   1  17       69.18       70.77      2.28 o 
  -9   1  17        2.03        3.26      0.73 o 
  -8   1  17       68.34       71.37      2.64 o 
  -7   1  17       17.62       17.80      0.94 o 
  -6   1  17      260.16      263.04      4.52 o 
  -5   1  17      126.66      128.62      2.64 o 
  -4   1  17       92.45       93.73      1.58 o 
  -3   1  17        5.66        7.32      0.50 o 
  -2   1  17       35.91       34.79      0.91 o 
  -1   1  17       34.38       36.30      0.87 o 
   0   1  17       25.13       18.05      0.74 o 
   1   1  17      334.26      335.08      5.65 o 
   2   1  17      103.51       81.71      1.42 o 
   3   1  17       86.51       74.89      1.36 o 
   4   1  17      200.27      181.43      2.47 o 
   5   1  17        1.48        0.75      0.49 o 
   6   1  17        4.59        5.28      0.47 o 
   7   1  17        0.20       -0.10      0.32 o 
   8   1  17       95.44      100.47      1.69 o 
 -10   2  17       47.91       49.88      2.22 o 
  -9   2  17        0.32       -0.54      1.00 o 
  -8   2  17       13.10       16.61      1.27 o 
  -7   2  17        8.12        6.88      0.94 o 
  -6   2  17       75.71       81.06      5.41 o 
  -5   2  17        0.36        0.24      0.29 o 
  -4   2  17        3.97        4.11      0.74 o 
  -3   2  17      911.33      909.59     12.73 o 
  -2   2  17      194.65      190.34      2.89 o 
  -1   2  17        9.62        8.60      1.14 o 
   0   2  17     1338.58     1296.20     13.63 o 
   1   2  17      234.82      238.40      3.10 o 
   2   2  17      466.28      438.92      5.21 o 
   3   2  17      173.74      157.04      3.10 o 
   4   2  17      119.71      115.33      1.90 o 
   5   2  17       27.39       26.32      0.99 o 
   6   2  17       58.46       57.60      1.17 o 
   7   2  17        0.97        0.76      0.45 o 
   8   2  17        0.49       -0.01      0.44 o 
  -9   3  17       28.51       28.45      2.54 o 
  -8   3  17       99.28       91.25      4.41 o 
  -7   3  17      181.45      173.37      6.42 o 
  -6   3  17       24.85       25.98      2.80 o 
  -5   3  17       47.78       49.81      2.03 o 
  -4   3  17       14.82       16.43      2.34 o 
  -3   3  17       46.26       44.10      2.27 o 
  -2   3  17      315.44      315.90      6.48 o 
  -1   3  17      458.65      482.28      9.09 o 
   0   3  17      729.94      707.06     12.61 o 
   1   3  17        7.03        8.25      0.82 o 
   2   3  17        6.42        3.71      0.78 o 
   3   3  17       49.31       46.64      1.85 o 
   4   3  17       64.42       62.80      1.90 o 
   5   3  17       41.15       45.96      1.69 o 
   6   3  17       49.20       58.55      1.95 o 
   7   3  17       30.48       39.46      1.67 o 
  -8   4  17        4.86        4.54      1.47 o 
  -7   4  17       11.92       12.71      0.99 o 
  -6   4  17       11.94       12.27      1.94 o 
  -5   4  17      118.72      133.02      3.72 o 
  -4   4  17      230.39      238.44      6.15 o 
  -3   4  17       34.68       32.51      2.67 o 
  -2   4  17       93.45      100.56      3.07 o 
  -1   4  17        5.86        2.94      0.85 o 
   0   4  17        8.13        8.34      1.08 o 
   1   4  17       30.03       30.84      1.65 o 
   2   4  17        1.81        1.80      0.64 o 
   3   4  17        0.44       -0.03      0.55 o 
   4   4  17       97.33      102.27      3.80 o 
   5   4  17      175.19      207.85      4.12 o 
  -5   5  17      182.80      201.55      5.09 o 
  -4   5  17       18.91       30.04      1.84 o 
  -3   5  17        0.37        1.01      0.93 o 
  -2   5  17        0.11       -0.07      0.76 o 
  -1   5  17       19.92       17.42      1.46 o 
   0   5  17        8.34        9.28      1.54 o 
   1   5  17        4.22        6.66      1.04 o 
   2   5  17       54.39       53.43      2.31 o 
   3   5  17        0.00        0.30      0.80 o 
 -10   0  18      135.54      141.11      5.08 o 
  -8   0  18       43.43       42.87      2.40 o 
  -6   0  18       58.10       58.79      1.98 o 
  -4   0  18        9.52        9.01      0.85 o 
  -2   0  18       54.11       56.29      1.56 o 
   0   0  18      789.21      771.66     11.08 o 
   2   0  18     1055.77     1023.81     14.46 o 
   4   0  18        9.17        9.15      0.79 o 
   6   0  18      149.27      159.49      2.96 o 
   8   0  18        8.37        5.90      0.81 o 
 -10   1  18      120.22      120.97      3.18 o 
  -9   1  18      381.03      398.09      7.98 o 
  -8   1  18       69.02       70.29      1.86 o 
  -7   1  18        2.50        2.14      0.53 o 
  -6   1  18      348.52      356.14      5.89 o 
  -5   1  18       14.98       14.85      1.33 o 
  -4   1  18        3.90        2.40      0.43 o 
  -3   1  18      120.10      116.79      1.88 o 
  -2   1  18      276.40      264.00      3.45 o 
  -1   1  18        0.03        0.02      0.29 o 
   0   1  18      125.38      124.78      1.82 o 
   1   1  18      134.45      121.53      1.84 o 
   2   1  18        0.81        1.14      0.39 o 
   3   1  18       87.53       86.07      1.68 o 
   4   1  18       17.37       14.88      0.65 o 
   5   1  18       15.51       12.57      0.60 o 
   6   1  18        9.20       10.03      0.63 o 
   7   1  18        1.04        0.92      0.38 o 
   8   1  18       54.76       61.78      1.30 o 
 -10   2  18       38.11       36.60      1.98 o 
  -9   2  18        0.40        0.17      0.80 o 
  -8   2  18       37.54       38.05      3.07 o 
  -7   2  18        3.97        5.56      0.89 o 
  -6   2  18       13.32       12.37      1.13 o 
  -5   2  18       10.52        9.83      0.57 o 
  -4   2  18       57.52       57.21      1.29 o 
  -3   2  18        2.53        2.28      0.44 o 
  -2   2  18       25.22       28.66      0.93 o 
  -1   2  18       15.62       13.44      0.70 o 
   0   2  18        1.77        2.99      0.43 o 
   1   2  18      122.70      130.32      1.92 o 
   2   2  18      233.67      247.54      3.27 o 
   3   2  18       93.32       94.05      1.65 o 
   4   2  18        0.38       -0.26      0.33 o 
   5   2  18        2.02        4.48      0.44 o 
   6   2  18       19.81       14.41      0.77 o 
   7   2  18        0.23       -0.35      0.40 o 
  -9   3  18       40.16       37.66      2.94 o 
  -8   3  18       58.80       67.86      3.74 o 
  -7   3  18        8.67        6.28      1.47 o 
  -6   3  18       11.14       10.13      1.08 o 
  -5   3  18        0.06       -0.39      0.61 o 
  -4   3  18      144.15      134.77      3.63 o 
  -3   3  18        2.53        4.78      1.27 o 
  -2   3  18       18.65       18.57      1.32 o 
  -1   3  18       19.64       16.23      1.27 o 
   0   3  18        0.12        0.38      0.53 o 
   1   3  18       39.82       40.54      1.49 o 
   2   3  18      222.73      219.11      4.59 o 
   3   3  18        3.66        3.60      0.70 o 
   4   3  18        8.28        8.08      0.89 o 
   5   3  18       12.82       16.50      1.15 o 
   6   3  18       28.89       30.06      1.49 o 
  -7   4  18       21.72       30.90      3.41 o 
  -6   4  18       84.98       81.89      2.82 o 
  -5   4  18       15.51       21.22      1.46 o 
  -4   4  18       55.73       54.61      2.31 o 
  -3   4  18       94.95       98.01      4.54 o 
  -2   4  18        0.74        0.40      0.66 o 
  -1   4  18        0.10        1.32      0.80 o 
   0   4  18       50.69       44.64      4.81 o 
   1   4  18       12.35        9.50      1.20 o 
   2   4  18       38.20       36.53      1.84 o 
   3   4  18       22.64       33.66      1.52 o 
   4   4  18        3.24        3.41      0.96 o 
  -4   5  18        9.63       12.77      1.37 o 
  -3   5  18       11.96       14.01      1.74 o 
  -2   5  18       54.61       70.71      2.74 o 
  -1   5  18       53.13       62.59      2.55 o 
   0   5  18       15.04       15.55      1.46 o 
   1   5  18        1.92        1.68      0.83 o 
  -9   0  19      716.08      715.42     19.04 o 
  -7   0  19      540.45      546.06     14.87 o 
  -5   0  19       51.43       50.96      1.89 o 
  -3   0  19        5.63        6.53      0.80 o 
  -1   0  19      775.94      744.38     10.75 o 
   1   0  19      377.81      346.06      5.66 o 
   3   0  19       27.05       26.41      1.23 o 
   5   0  19      171.30      177.78      3.38 o 
   7   0  19      309.40      384.82      5.73 o 
 -10   1  19        6.68        7.47      1.34 o 
  -9   1  19       11.59       10.42      0.96 o 
  -8   1  19       30.94       31.50      2.51 o 
  -7   1  19      115.90      114.37      2.53 o 
  -6   1  19       46.84       51.41      1.55 o 
  -5   1  19      443.22      431.08      6.90 o 
  -4   1  19      183.53      184.92      2.98 o 
  -3   1  19      944.52      946.45     11.51 o 
  -2   1  19        2.52        4.03      0.45 o 
  -1   1  19      127.91      120.48      1.81 o 
   0   1  19      125.78      128.33      1.91 o 
   1   1  19       43.27       34.19      1.05 o 
   2   1  19       75.76       71.19      1.77 o 
   3   1  19       22.45       17.03      1.05 o 
   4   1  19        6.61        3.34      0.45 o 
   5   1  19        0.19        0.13      0.35 o 
   6   1  19      157.61      180.65      2.43 o 
   7   1  19       14.61       16.29      0.72 o 
  -9   2  19        6.73        6.38      1.04 o 
  -8   2  19       11.07       12.68      1.23 o 
  -7   2  19       10.89       10.02      1.13 o 
  -6   2  19       21.16       24.58      1.51 o 
  -5   2  19      111.43      111.78      2.35 o 
  -4   2  19      343.10      344.60      4.83 o 
  -3   2  19        0.29        0.01      0.40 o 
  -2   2  19      490.33      495.31      7.52 o 
  -1   2  19        2.35        3.11      0.69 o 
   0   2  19        7.49        6.92      0.53 o 
   1   2  19       15.37       14.67      0.60 o 
   2   2  19        0.03        0.96      0.34 o 
   3   2  19        4.44        2.53      0.42 o 
   4   2  19       36.90       32.23      0.95 o 
   5   2  19       47.56       52.17      1.23 o 
   6   2  19        0.00       -0.62      0.62 o 
  -8   3  19        0.72        2.00      1.20 o 
  -7   3  19        5.45        4.54      1.47 o 
  -6   3  19        0.59        0.67      0.93 o 
  -5   3  19       65.67       66.30      2.41 o 
  -4   3  19       20.33       17.55      1.37 o 
  -3   3  19      448.90      470.84      9.08 o 
  -2   3  19        4.24        5.26      0.99 o 
  -1   3  19      892.61      886.56     15.56 o 
   0   3  19        2.41       -0.01      0.53 o 
   1   3  19       29.23       30.04      1.65 o 
   2   3  19       91.02      107.16      3.43 o 
   3   3  19       59.99       64.30      1.98 o 
   4   3  19       44.78       53.83      1.88 o 
   5   3  19      198.67      234.29      4.50 o 
  -6   4  19        2.05        1.12      0.80 o 
  -5   4  19       75.77       92.85      4.48 o 
  -4   4  19       10.67       15.42      2.40 o 
  -3   4  19      174.66      173.34      4.53 o 
  -2   4  19       38.74       42.47      2.08 o 
  -1   4  19       41.82       43.22      2.08 o 
   0   4  19      215.64      219.28      5.29 o 
   1   4  19       42.41       42.17      2.60 o 
   2   4  19        0.67        0.52      0.74 o 
   3   4  19        2.44        1.31      0.69 o 
 -10   0  20      549.45      538.37     14.87 o 
  -8   0  20      534.93      502.41     13.93 o 
  -6   0  20      489.82      498.06     20.56 o 
  -4   0  20        1.65        1.76      0.61 o 
  -2   0  20       84.46       77.60      1.93 o 
   0   0  20      463.77      444.44      7.69 o 
   2   0  20        0.84        2.40      0.61 o 
   4   0  20       23.18       18.08      1.27 o 
   6   0  20        0.06       -0.22      0.56 o 
  -9   1  20        9.56       10.09      1.07 o 
  -8   1  20       17.93       16.91      1.49 o 
  -7   1  20      175.56      173.45      3.41 o 
  -6   1  20       30.91       30.79      1.24 o 
  -5   1  20        9.00        7.91      1.49 o 
  -4   1  20      115.65      117.60      2.23 o 
  -3   1  20      205.70      207.30      2.92 o 
  -2   1  20       39.30       34.08      1.60 o 
  -1   1  20       42.94       44.18      1.13 o 
   0   1  20      340.62      321.75      3.78 o 
   1   1  20       82.29       81.29      1.65 o 
   2   1  20       22.08       20.60      0.94 o 
   3   1  20      143.30      146.12      2.21 o 
   4   1  20        1.32        2.75      0.41 o 
   5   1  20        0.55        0.29      0.36 o 
   6   1  20      108.37      136.57      2.04 o 
  -9   2  20       20.49       19.34      2.67 o 
  -8   2  20        0.27       -0.13      0.66 o 
  -7   2  20       51.24       49.20      2.80 o 
  -6   2  20      360.99      379.06      7.95 o 
  -5   2  20      126.55      125.16      3.59 o 
  -4   2  20      137.81      135.45      2.38 o 
  -3   2  20      456.61      455.34      8.70 o 
  -2   2  20       15.37       11.70      1.23 o 
  -1   2  20        8.98        7.25      0.59 o 
   0   2  20      400.08      404.24      4.96 o 
   1   2  20       44.79       40.42      0.96 o 
   2   2  20      110.87      109.28      1.71 o 
   3   2  20        3.97        5.73      0.51 o 
   4   2  20       10.38        7.45      0.64 o 
   5   2  20        3.81        1.84      0.44 o 
   6   2  20        0.75        1.51      0.55 o 
  -7   3  20        0.30        0.40      1.07 o 
  -6   3  20        9.27        6.94      1.60 o 
  -5   3  20        3.36        3.41      0.85 o 
  -4   3  20       88.40       89.54      3.54 o 
  -3   3  20        2.70        4.58      0.94 o 
  -2   3  20        3.04        4.19      1.00 o 
  -1   3  20       62.93       69.31      2.55 o 
   0   3  20        0.66       -0.06      0.64 o 
   1   3  20      118.17      123.30      2.85 o 
   2   3  20       40.98       43.96      2.18 o 
   3   3  20        1.56        3.98      0.76 o 
   4   3  20       52.42       59.43      1.98 o 
  -5   4  20      105.45      123.34      3.72 o 
  -4   4  20      345.50      377.61      7.93 o 
  -3   4  20        8.40        7.73      1.18 o 
  -2   4  20       19.92       19.76      1.56 o 
  -1   4  20       34.23       31.08      1.79 o 
   0   4  20        3.04        3.98      1.27 o 
   1   4  20       42.12       45.76      2.17 o 
   2   4  20       22.40       26.41      1.70 o 
  -9   0  21        4.52        2.67      1.07 o 
  -7   0  21       69.05       73.20      3.47 o 
  -5   0  21      265.00      265.17      6.49 o 
  -3   0  21      128.31      117.78      3.16 o 
  -1   0  21      125.63      136.09      2.88 o 
   1   0  21        8.13        7.87      0.79 o 
   3   0  21        3.80        8.99      0.88 o 
   5   0  21       95.96      105.25      2.70 o 
  -9   1  21       13.60       12.85      1.03 o 
  -8   1  21        8.70        9.04      0.93 o 
  -7   1  21      126.06      120.52      3.21 o 
  -6   1  21       39.74       39.05      1.39 o 
  -5   1  21      517.80      517.08      8.17 o 
  -4   1  21      173.13      179.02      3.49 o 
  -3   1  21      109.79       99.38      1.98 o 
  -2   1  21        7.61        6.20      0.57 o 
  -1   1  21       22.64       22.98      0.86 o 
   0   1  21       15.92       22.84      1.22 o 
   1   1  21        1.41        1.72      0.52 o 
   2   1  21       58.90       44.89      1.03 o 
   3   1  21       32.82       31.72      0.90 o 
   4   1  21        9.32       12.37      0.63 o 
   5   1  21       56.55       62.22      1.21 o 
  -8   2  21       79.35       85.88      2.97 o 
  -7   2  21        0.22        0.64      0.80 o 
  -6   2  21       61.72       57.95      3.14 o 
  -5   2  21       82.72       80.44      2.79 o 
  -4   2  21        4.98        4.53      0.50 o 
  -3   2  21        2.76        3.74      0.53 o 
  -2   2  21        3.39        2.85      0.57 o 
  -1   2  21        3.17        3.97      0.53 o 
   0   2  21       27.19       28.72      0.87 o 
   1   2  21       45.58       51.12      1.14 o 
   2   2  21       24.52       27.52      0.83 o 
   3   2  21        1.01        1.53      0.37 o 
   4   2  21        7.82        8.25      0.59 o 
   5   2  21       28.43       26.16      1.16 o 
  -7   3  21       89.99       98.86      4.81 o 
  -6   3  21        0.20       -0.40      0.93 o 
  -5   3  21        9.52        9.11      1.60 o 
  -4   3  21       73.75       71.57      4.61 o 
  -3   3  21       31.19       31.47      1.79 o 
  -2   3  21      278.53      297.79      9.43 o 
  -1   3  21       50.62       50.36      2.27 o 
   0   3  21        1.21        2.52      0.83 o 
   1   3  21        8.54        6.34      0.84 o 
   2   3  21       12.95       10.69      1.22 o 
   3   3  21       21.08       19.35      1.23 o 
  -4   4  21       81.77       88.30      4.27 o 
  -3   4  21       27.92       25.57      1.75 o 
  -2   4  21       49.08       48.33      2.27 o 
  -1   4  21        0.18       -0.13      0.76 o 
   0   4  21        0.68        0.67      0.83 o 
  -8   0  22      359.75      341.04     10.03 o 
  -6   0  22        5.43        3.07      1.07 o 
  -4   0  22       98.67       94.20      2.83 o 
  -2   0  22       69.95       70.16      2.36 o 
   0   0  22        0.11        0.71      0.54 o 
   2   0  22       58.62       55.50      1.82 o 
   4   0  22      228.91      274.30      5.09 o 
  -8   1  22        1.08        0.40      0.64 o 
  -7   1  22       21.14       20.26      1.50 o 
  -6   1  22      125.92      120.29      3.77 o 
  -5   1  22        0.31        0.28      0.56 o 
  -4   1  22       41.43       41.49      2.22 o 
  -3   1  22      239.05      244.25      3.80 o 
  -2   1  22       49.91       52.69      1.28 o 
  -1   1  22       97.45       98.63      1.85 o 
   0   1  22        0.68        1.23      0.41 o 
   1   1  22      174.96      174.27      2.76 o 
   2   1  22        3.70        7.65      0.53 o 
   3   1  22        3.01        1.71      0.40 o 
   4   1  22       23.25       29.33      0.91 o 
  -7   2  22       30.66       31.69      2.87 o 
  -6   2  22       27.14       32.22      1.80 o 
  -5   2  22      173.01      160.26      4.61 o 
  -4   2  22       90.38       97.86      3.16 o 
  -3   2  22       61.99       61.93      2.36 o 
  -2   2  22       52.87       53.21      1.59 o 
  -1   2  22       17.47       18.17      0.86 o 
   0   2  22       22.61       24.66      1.00 o 
   1   2  22       16.32       18.64      0.98 o 
   2   2  22       31.58       34.54      1.10 o 
   3   2  22        0.61        0.72      0.38 o 
   4   2  22        2.65        2.66      0.44 o 
  -5   3  22        0.03        0.93      1.07 o 
  -4   3  22       74.86       77.49      2.83 o 
  -3   3  22      143.21      150.94      4.34 o 
  -2   3  22        0.05       -0.02      0.80 o 
  -1   3  22      275.70      280.49      6.28 o 
   0   3  22       55.14       49.96      3.27 o 
   1   3  22        1.20        1.41      0.62 o 
   2   3  22       21.18       26.47      1.37 o 
  -7   0  23      244.47      232.52      7.62 o 
  -5   0  23      270.86      270.64     16.58 o 
  -3   0  23       33.15       32.21      1.67 o 
  -1   0  23      418.45      376.20      7.76 o 
   1   0  23       33.58       26.64      1.50 o 
   3   0  23      160.79      163.49      6.21 o 
  -7   1  23        8.17        6.90      0.80 o 
  -6   1  23       12.95       11.61      0.88 o 
  -5   1  23       48.14       46.44      1.57 o 
  -4   1  23        0.92        0.62      0.51 o 
  -3   1  23       54.98       56.25      1.62 o 
  -2   1  23       70.01       69.92      1.57 o 
  -1   1  23       12.78       12.85      0.74 o 
   0   1  23       80.01       87.24      2.47 o 
   1   1  23        5.40       11.78      0.68 o 
   2   1  23        6.85        5.55      0.50 o 
   3   1  23       12.59       15.25      1.07 o 
  -6   2  23      141.90      148.45      4.20 o 
  -5   2  23       27.11       31.02      1.84 o 
  -4   2  23        3.46        4.14      0.94 o 
  -3   2  23       22.41       23.33      1.10 o 
  -2   2  23      239.10      249.61      9.15 o 
  -1   2  23        6.40        6.51      0.63 o 
   0   2  23       20.54       18.95      0.78 o 
   1   2  23       13.04       11.70      0.66 o 
   2   2  23        3.29        2.99      0.44 o 
  -3   3  23        2.74        1.30      0.80 o 
  -2   3  23        0.03        0.43      0.80 o 
  -1   3  23       27.27       31.24      1.89 o 
   0   3  23       18.82       16.48      1.46 o 
  -6   0  24       60.57       54.63      3.07 o 
  -4   0  24       62.50       63.89      2.31 o 
  -2   0  24       17.39       20.97      2.20 o 
   0   0  24       10.64        9.96      0.92 o 
   2   0  24       18.94       21.25      1.29 o 
  -6   1  24       10.41       10.77      1.03 o 
  -5   1  24      281.20      291.53      6.55 o 
  -4   1  24       34.68       31.58      1.32 o 
  -3   1  24        3.42        4.06      0.57 o 
  -2   1  24        7.81        7.24      0.71 o 
  -1   1  24        1.83        2.14      0.51 o 
   0   1  24        0.02        0.54      0.44 o 
   1   1  24       21.64       20.77      0.92 o 
   2   1  24        2.81        1.54      0.43 o 
  -4   2  24        0.82        0.80      0.76 o 
  -3   2  24        3.82        3.77      1.27 o 
  -2   2  24        3.57        4.19      0.57 o 
  -1   2  24       95.71      112.80      2.57 o 
   0   2  24       17.46       20.86      0.84 o 
  -3   0  25        9.22       11.53      1.18 o 
  -1   0  25       20.98       18.77      1.37 o 
  -3   1  25        4.30        4.57      0.71 o 
  -2   1  25       86.10       82.44      3.65 o 
  -1   1  25       50.06       56.81      1.69 o 
                                                 
